# Supplementary material for: dbl-1/TGF-β and daf-12/NHR Signaling Mediate Cell-Nonautonomous Effects of daf-16/FOXO on Starvation-Induced Developmental Arrest
Source: PLoS Genet. 2015 Dec 11;11(12):e1005731. doi: 10.1371/journal.pgen.1005731 (PMC4676721; doi:10.1371/journal.pgen.1005731)
Supplement: S1 Dataset — Results of mRNA-seq analysis, including counts per gene, fold-changes, p-values adjusted for multiple testing (FDR), comparison with the meta-analysis of Tepper et al [9], and complete results of GO term enrichment analysis are included. (XLSX) [file pgen.1005731.s009.xlsx]

## Sheet: ReadMe
Sheet
mRNA-seq results	This is the output of DESeq testing for differential gene expression between N2 and daf-16 starved L1 larvae.
		The analysis was performed in the same way as Maxwell 2012. Briefly, reads were mapped to the WS210 genome coordinates.
		Reads were counted using the script htseq-count script and an annotation set of WS220 annotations that had been mapped to WS210 genome coordinates.
		Differential gene expression was performed using DESeq v1.2. Genome annotation was downloaded using BioMart from WS220 annotations.
		Column descriptions:
		gene_id	This is the sequence name of the gene
		public_name	This is the common gene name of the gene
		coding_status	This designates what type of gene the gene is (e.g. ncRNA, coding, etc.)
		baseMean	This is the average counts in the two conditions calculated using htseq-count
		baseMeanWT	This is the number of counts in N2 across three replicates
		baseMeanDAF16	This is the number of counts in daf-16(mgDf50) across two replicates
		foldChange	This is computed by dividing baseMeanDAF16/baseMeanWT
		log2FoldChange	This log2 of the foldChange. -Inf means that no counts were observed in the daf-16 mutant. Inf means that no reads were observed in WT.
		pval	This is the unadjusted DESeq pvalue
		padj	This the the pvalue adjusted using the Benjamani-Hotchberg multiple testing correction (it is a q-value or FDR).
		concise_description	This is a brief description of the gene from wormmart.
		Down Padj 0.05	This is the number of genes that are expressed significantly lower in the mutant than wild type with an FDR of 5%.
		Up Padj 0.05	This is the number of genes that are expressed significantly higher in the mutant than wild type with an FDR of 5%.
Tepper Comp	This is comparison of our results with the meta-analysis published by Tepper et al, 2013 in Cell.
		Table S1 was taken from Tepper.
		WormBase Gene IDs were mapped to sequence names in BioMart on WormBase (genome version 220).
		Sequence names were used to mesh the Tepper list with ours, resulting in 18033 matches.
		Class I and Class II genes were identified from Tepper data at FDR < 5% (Class I genes display decreased expression daf-16 mutants; vice versa for Class II).
		Genes that are Down or Up in the mutant relative to wild-type in our data were calculated using FDR < 5%.
GOrilla_output_Up	This is the complete output from GOrilla for GO term enrichments of the complete set of genes found to be significantly up-regulated in the mutant ("Up").
		All genes with a positive Log2 fold-change ordered by their p-value were used as input ("N") into GOrilla
		Default parameters were used in GOrilla
GOrilla_output_Down	This is the complete output from GOrilla for GO term enrichments of the complete set of genes found to be significantly down-regulated in the mutant ("Down").
		All genes with a negative Log2 fold-change ordered by their p-value were used as input ("N") into GOrilla
		Default parameters were used in GOrilla

## Sheet: mRNA-seq results
gene_id	public_name	coding_status	WT_FPKM	WT_SEM	daf16_FPKM	daf16_SEM	baseMean	baseMeanWT	baseMeanDAF16	foldChange	log2FoldChange	pval	padj	concise_description		Down Padj<0.05	Up Padj0.05
2L52.1	2L52.1	coding	15.4527	3.27581	7.24473	1.63973	267.841	351.314	142.632	0.405995	-1.30047	0.000190524	0.00366702	2L52.1 encodes a protein with sequence similarity to GLI-family zinc-finger transcription factors; deletion mutations in 2L52.1 are reported to be homozygous viable.		1	0
2RSSE.1	2RSSE.1	coding	12.847	2.72073	14.9582	3.12132	290.476	289.896	291.346	1.005	0.00719869	0.992983	1	2RSSE.1 encodes a protein that contains a RhoGAP domain and that is similar to Drosophila RhoGAP71E whose activity regulates the number and guidance of mushroom body axons.		0	0
2RSSE.2	2RSSE.2	coding	14.5514	4.08339	3.56874	1.15997	95.925	140.46	29.1229	0.20734	-2.26993	1.90911e-07	6.88651e-06	2RSSE.2 is a predicted gene that can encode a novel protein containing a short stretch of similarity to Drosophila melanogaster RhoGAP71E.		1	0
2RSSE.3	2RSSE.3	Coding_pseudogene	9.60556	3.03998	0	0	67.7647	112.941	0	0	-Inf	3.36923e-19	4.13482e-17			1	0
2RSSE.6	2RSSE.6	ncRNA	0	0	0	0	0.909831	0.575926	1.41069	2.44942	1.29244	0.87019	1			0	0
3R5.1	pot-3	coding	4.7281	2.4123	4.10036	2.09202	56.6532	63.1991	46.8342	0.741058	-0.432342	0.340382	0.87904			0	0
3R5.2	3R5.2	Coding_pseudogene	48.6676	15.5864	0	0	143.836	239.727	0	0	-Inf	5.45264e-15	4.6816e-13			1	0
4R79.1	nas-6	coding	0.971726	0.450917	3.98746	1.21752	36.9737	19.7637	62.7887	3.17697	1.66765	0.00180716	0.0251587	nas-6 encodes an astacin-like metalloprotease.		0	1
4R79.2	4R79.2	coding	6.71819	1.58696	5.27926	1.26815	148.942	169.93	117.459	0.691223	-0.532777	0.317084	0.857289			0	0
6R55.2	6R55.2	coding	3.52316	1.71465	0.522095	0.266375	4.52332	6.93275	0.909177	0.131142	-2.93079	0.455868	0.981597			0	0
AC3.1	sri-20	coding	0.573556	0.246844	0.260069	0.132688	7.73477	10.2791	3.91824	0.381184	-1.39144	0.551458	1			0	0
AC3.10	spe-10	coding	0.695752	0.255097	0.556745	0.204151	12.6397	14.4204	9.96865	0.691289	-0.53264	0.603037	1	spe-10 encodes a DHHC-CRD family zinc-finger transmembrane protein with homologs in other eukaryotes and is predicted to be a palmitoyl transferase; spe-10 is required during spermatogenesis and thus for fertility; specifically, spe-10 is required for the proper biogenesis and functioning of specialized Golgi-derived fibrous body-membranous organelle (FB-MO) complexes during spermatid formation; …		0	0
AC3.13	AC3.13	Coding_pseudogene	6.75804	2.85344	0	0	10.3608	17.268	0	0	-Inf	0.000178943	0.00347236			1	0
AC3.2	ugt-49	coding	13.7011	2.65047	13.6869	2.64323	428.374	454.107	389.774	0.858331	-0.220394	0.64351	1			0	0
AC3.3	abu-1	coding	0.587872	0.259151	0	0	8.40541	14.009	0	0	-Inf	0.123546	0.555403	abu-1 encodes a transmembrane protein with a predicted signal sequence, a glutamine/asparagine-rich domain and multiple cysteine-rich repeats (DUF139); abu-1 expression is induced by blockage of the unfolded-protein response in the endoplasmic reticulum, and ABU-1 may help protect the organism from damage by improperly folded nascent protein.		0	0
AC3.4	pqn-2	coding	0.582237	0.241237	0	0	7.7143	12.8572	0	0	-Inf	0.110834	0.524572	The protein product of this gene is predicted to contain a glutamine/asparagine (Q/N)-rich ('prion') domain, by the algorithm of Michelitsch and Weissman (as of the WS77 release of WormBase, i.e., in wormpep77).		0	0
AC3.5	AC3.5	coding	13.6156	2.49446	13.8828	2.49327	861.803	906.322	795.025	0.877199	-0.189023	0.834468	1			0	0
AC3.6	col-151	coding	1.20883	0.460621	1.72239	0.598862	25.5238	23.3121	28.8414	1.23719	0.307063	0.890913	1			0	0
AC3.7	ugt-1	coding	0.748918	0.253491	0.362375	0.142015	18.4278	24.3391	9.56099	0.392825	-1.34804	0.0847215	0.443565			0	0
AC3.8	ugt-2	coding	13.7588	2.74427	31.6648	5.99571	609.285	440.728	862.12	1.95612	0.967998	0.000498735	0.00849958			0	1
AC3.9	AC3.9	Coding_pseudogene	4.96909	1.08263	0.369984	0.14804	101.323	161.954	10.3763	0.0640696	-3.96422	6.47166e-13	4.58108e-11			1	0
AC7.1	tag-49	coding	5.2654	1.24789	6.04773	1.4314	133.954	127.354	143.855	1.12957	0.175772	0.588354	1			0	0
AC7.11	21ur-4118	u21RNA	0	0	0	0	0.179045	0.298408	0	0	-Inf	1	1			0	0
AC7.2	soc-2	coding	35.9593	6.79444	52.758	9.46801	1617.17	1476.54	1828.12	1.2381	0.308133	0.228469	0.747917	soc-2 encodes a leucine-rich repeat protein; soc-2 functions downstream in the let-60/Ras and egl-15/FGF receptor signaling pathways to positively and negatively regulate signaling through these pathways, respectively, and thus affect such processes as vulval development, osmoregulation, and muscle membrane extension; consistent with its role in regulating Ras-mediated signal transduction, SOC-2 …		0	0
AC7.27	21ur-7559	u21RNA	0	0	0	0	0.379649	0.298408	0.50151	1.68062	0.748995	0.882911	1			0	0
AC7.3	AC7.3	coding	0	0	0.142568	0.0727388	0.564275	0	1.41069	Inf	Inf	0.470304	0.986345			0	0
AC7.51	21ur-15344	u21RNA	0	0	0	0	0.202557	0.337595	0	0	-Inf	1	1			0	0
AC7.83	21ur-9616	u21RNA	0	0	0	0	0.403161	0.337595	0.50151	1.48554	0.570985	0.890483	1			0	0
AC8.1	pme-6	Coding_pseudogene	6.20311	1.23224	0	0	181.861	303.101	0	0	-Inf	4.82972e-35	1.51472e-32			1	0
AC8.10	AC8.10	coding	40.2566	8.29546	0	0	626.476	1044.13	0	0	-Inf	1.575e-15	1.41131e-13			1	0
AC8.11	AC8.11	coding	31.4908	8.44005	0	0	210.4	350.667	0	0	-Inf	1.02225e-19	1.31905e-17			1	0
AC8.12	AC8.12	coding	8.38746	2.43669	0	0	60.2154	100.359	0	0	-Inf	9.1111e-18	9.7506e-16			1	0
AC8.2	AC8.2	Coding_pseudogene	1.01168	0.516163	0	0	8.58207	14.3034	0	0	-Inf	0.000786591	0.0123863			1	0
AC8.3	AC8.3	coding	40.2566	8.29546	0	0	626.476	1044.13	0	0	-Inf	1.575e-15	1.41131e-13			1	0
AC8.4	AC8.4	coding	31.4908	8.44005	0	0	210.4	350.667	0	0	-Inf	1.02225e-19	1.31905e-17			1	0
AC8.5	AC8.5	Coding_pseudogene	2.36394	0.686316	0	0	28.021	46.7017	0	0	-Inf	8.17994e-05	0.00172627			1	0
AC8.6	AC8.6	Coding_pseudogene	19.507	6.68143	0	0	76.6761	127.794	0	0	-Inf	2.10318e-10	1.08927e-08			1	0
AC8.7	AC8.7	coding	8.38746	2.43669	0	0	60.2154	100.359	0	0	-Inf	9.1111e-18	9.7506e-16			1	0
AC8.9	AC8.9	Coding_pseudogene	16.3415	5.08984	0	0	81.6787	136.131	0	0	-Inf	6.22803e-22	9.56702e-20			1	0
AH10.1	acs-10	coding	0.38183	0.153135	0.299401	0.124971	10.6316	12.2858	8.1503	0.663392	-0.592067	0.596671	1			0	0
AH10.2	AH10.2	coding	0.573281	0.25936	0.162065	0.0826862	4.27639	6.1243	1.50453	0.245666	-2.02523	0.357323	0.896383			0	0
AH10.3	AH10.3	coding	1.0918	0.470184	0.542591	0.276832	6.03522	7.78087	3.41673	0.439119	-1.18732	0.644341	1			0	0
AH10.4	AH10.4	coding	1.00266	0.511561	0	0	4.17004	3.39746	5.32893	1.5685	0.64939	0.58327	1			0	0
AH6.1	gcy-1	coding	0	0	0	0	0.202557	0.337595	0	0	-Inf	1	1	gcy-1 encodes a receptor-type, transmembrane guanylyl cyclase; animals mutant for gcy-1 exhibit a potassium chemotaxis defect; a gcy-1::gfp reporter fusion is expressed in neurons, including ASER, and the intestine.		0	0
AH6.10	sra-6	coding	2.37382	0.65824	2.94372	0.785184	56.6049	57.1846	55.7353	0.974654	-0.0370374	0.884146	1	sra-6 encodes a seven-transmembrane chemosensory receptor; an sra-6::GFP fusion reporter is expressed in the ASH (strongly) and ASI (weakly) amphid sensory neurons, the PVQ interneurons, and in the SPD and SPV male spicule neurons; sra-6 expression in the ASH neurons is positively regulated by KIN-29, a serine/threonine kinase, acting through the HDA-4 class II histone deacetylase and the MEF-2 M…		0	0
AH6.11	sra-7	coding	0.0309933	0.0158129	0.0651486	0.0332391	0.657901	0.490383	0.909177	1.85401	0.890652	1	1	sra-7 encodes a seven transmembrane receptor predicted to function as a G protein-coupled chemosensory receptor; an SRA-7::GFP fusion protein is expressed in the ASK amphid sensory neurons.		0	0
AH6.13	sra-16	Coding_pseudogene	0.109197	0.0557128	0	0	0.575926	0.959877	0	0	-Inf	0.867316	1			0	0
AH6.14	sra-9	coding	0.12999	0.0663214	0.11699	0.0596888	2.33587	2.55576	2.00604	0.78491	-0.3494	1	1			0	0
AH6.16	sra-15	Coding_pseudogene	0.0302554	0.0154364	0	0	0.345556	0.575926	0	0	-Inf	1	1			0	0
AH6.2	sfxn-1.1	coding	0.0169749	0.00866066	0.152745	0.0779311	1.10699	0.298408	2.31986	7.77415	2.95868	0.445324	0.973123			0	0
AH6.3	AH6.3	coding	0.0663694	0.0338619	0.0983402	0.0501736	0.874483	0.788791	1.00302	1.27159	0.346636	0.863945	1			0	0
AH6.5	mex-6	coding	4.58745	1.04024	4.90683	1.21146	152.876	158.208	144.878	0.915742	-0.126987	0.821468	1	mex-6 encodes a CCCH zinc-finger protein highly similar to MEX-5 that functions with MEX-5 to affect embryonic viability, establish soma germline asymmetry in embryos and establish PIE-1, MEX-1, and POS-1 asymmetry in embryos, and also affects formation of intestinal cells; MEX-6 and MEX-5 may act downstream of the PAR proteins.		0	0
AH6.6	sra-2	coding	0.0124203	0.00633689	0	0	0.115185	0.191975	0	0	-Inf	1	1	sra-2 encodes a predicted chemosensory receptor.		0	0
AH6.7	sra-3	coding	0.066145	0.0337474	0.0612668	0.0312586	1.0395	1.12639	0.909177	0.807163	-0.309068	1	1	sra-3 encodes a predicted chemosensory receptor.		0	0
AH6.9	sra-5	Coding_pseudogene	0	0	0.13922	0.0710306	0.764879	0	1.9122	Inf	Inf	0.306498	0.847749			0	0
AH9.1	AH9.1	coding	3.67065	0.912245	4.26649	1.02672	131.431	134.706	126.519	0.939224	-0.0904584	0.846338	1			0	0
AH9.2	crn-4	coding	1.52879	0.481301	3.63884	0.960469	55.2523	38.0882	80.9984	2.1266	1.08855	0.0851353	0.444898			0	0
AH9.3	AH9.3	coding	5.63261	1.49702	3.35318	0.945939	80.9522	95.1709	59.6242	0.626497	-0.674621	0.0724599	0.402216			0	0
AH9.4	AH9.4	coding	3.59151	0.900281	5.02343	1.18272	107.424	102.426	114.92	1.12197	0.166038	0.550681	1			0	0
AH9.6	AH9.6	coding	12.7542	3.00736	12.7571	2.98437	322.267	306.036	346.615	1.1326	0.179636	0.669614	1	AH9.6 encodes a novel protein that contains two predicted transmembrane domains and that is conserved in other nematode species.		0	0
AH9.7	AH9.7	coding	0.853724	0.435573	1.67497	0.737168	14.1169	10.8427	19.0281	1.75492	0.811409	0.337921	0.876174			0	0
B0001.1	lin-24	coding	74.7851	17.5143	91.4528	21.5951	1233.79	1208.12	1272.29	1.05312	0.0746697	0.636957	1	lin-24 encodes a protein containing a domain found in bacterial toxins such as the Bacillus sphaericus Mtx3 mosquitocidal toxin; lin-24 was originally identified in screens for mutations that result in altered vulval cell lineages and morphological examination of animals carrying a gain-of-function lin-24 mutation indicates that some of the Pn.p cells that normally make up the vulva undergo inapp…		0	0
B0001.2	B0001.2	coding	2.15316	0.729595	2.68387	0.794056	120.328	119.65	121.345	1.01417	0.0202937	0.830454	1			0	0
B0001.3	B0001.3	coding	18.3524	3.3523	17.4652	3.22372	732.638	799.647	632.125	0.790505	-0.339153	0.317951	0.858399			0	0
B0001.4	B0001.4	coding	27.8375	8.97107	31.3563	10.915	630.154	633.166	625.638	0.988111	-0.0172554	0.958739	1			0	0
B0001.5	B0001.5	coding	18.5787	3.51097	20.3224	3.80908	750.74	762.331	733.354	0.96199	-0.0559067	0.703793	1			0	0
B0001.6	B0001.6	coding	157.204	30.3495	210.082	40.3709	6675.49	6377.69	7122.18	1.11673	0.159283	0.552795	1			0	0
B0001.7	B0001.7	coding	2.71101	0.789806	3.66377	0.901776	214.646	201.173	234.854	1.16742	0.223327	0.459032	0.981932			0	0
B0001.8	B0001.8	coding	15.7079	2.97087	20.6564	3.7573	568.781	533.972	620.995	1.16297	0.217816	0.453478	0.979716			0	0
B0019.1	amx-2	coding	8.61269	1.64527	15.4773	2.79286	735.341	573.116	978.679	1.70765	0.772008	0.013941	0.126783			0	0
B0019.2	B0019.2	coding	10.6042	2.00269	12.289	2.28812	453.804	458.81	446.296	0.972726	-0.0398953	0.929057	1			0	0
B0024.1	col-149	coding	5.69433	1.94929	3.17701	1.36117	77.7603	97.9398	47.4911	0.484901	-1.04424	0.0261436	0.204344			0	0
B0024.10	B0024.10	coding	11.8194	3.72455	13.1385	3.38582	422.496	424.499	419.493	0.988207	-0.0171153	0.949402	1			0	0
B0024.11	B0024.11	coding	16.397	3.20143	18.5674	3.50184	604.936	611.99	594.353	0.971181	-0.0421883	0.855025	1			0	0
B0024.12	gna-1	coding	7.57715	3.86589	8.50739	4.22243	63.7473	64.7618	62.2256	0.960839	-0.0576334	0.984675	1	gna-1 encodes one of two C. elegans glucosamine 6-phosphate N-acetyltransferases (GNAs); by homology, GNA-1 is predicted to be required for the formation of UDP-N-acetylglucosamine, a substrate in chitin synthesis, Golgi and cytoplasmic glycosylation, and GPI anchoring; gna-1, like chs-2, is expressed pharyngeally rather than in germline, and (unlike its paralog gna-2) does not have an osmoticall…		0	0
B0024.13	B0024.13	coding	21.4021	4.21556	30.4608	5.76429	361.081	333.88	401.881	1.20367	0.267438	0.495704	1			0	0
B0024.14	crm-1	coding	61.1512	11.303	80.8211	14.826	3877.18	3738.65	4084.97	1.09263	0.127807	0.886571	1	crm-1 encodes a predicted transmembrane protein with multiple extracellular cysteine-rich (CR) domains that is the C. elegans ortholog of vertebrate CRIM1 (Cysteine-RIch Motor neuron 1); genetic analyses indicate that CRM-1 functions non-autonomously to positively regulate DBL-1/BMP-mediated signaling in the pathway that controls body size determination; in addition, loss of crm-1 activity via RN…		0	0
B0024.15	B0024.15	coding	7.23497	2.05618	9.8408	2.43621	134.656	127.771	144.984	1.13472	0.182333	0.599555	1			0	0
B0024.17	B0024.17	ncRNA	0	0	0	0	0.29423	0.490383	0	0	-Inf	1	1			0	0
B0024.2	col-150	coding	10.8876	2.57316	9.1311	2.20178	165.419	186.044	134.481	0.722849	-0.468233	0.173914	0.657173			0	0
B0024.3	B0024.3	coding	12.2064	3.07018	21.0071	4.96163	201.22	169.662	248.556	1.46501	0.550911	0.0959469	0.480181			0	0
B0024.4	B0024.4	coding	17.6348	3.65454	40.1569	8.42612	569.011	412.815	803.306	1.94592	0.960456	0.115678	0.537365			0	0
B0024.6	gcy-6	coding	0.58938	0.172469	0.187326	0.0742019	35.2845	48.609	15.2976	0.314707	-1.66792	0.00771039	0.0804195	gcy-6 encodes a predicted guanylate cyclase; expressed in the ASEL neurons.		0	0
B0024.8	che-12	coding	4.30603	0.848434	6.17292	1.14799	499.298	457.522	561.963	1.22828	0.296634	0.215473	0.73184	che-12 encodes a conserved protein that contains at least seven predicted HEAT repeats; CHE-12 activity is required continuously in sensory neurons for formation of distal ciliary segments and thus, for normal sensory cilium morphology and function and chemotaxis to a subset of attractants, including sodium chloride; a che-12::gfp promoter fusion is expressed in the two phasmid neurons and the su…		0	0
B0024.9	trx-2	coding	42.2823	10.2224	23.9329	6.32276	567.226	712.69	349.029	0.489735	-1.02993	0.00294253	0.0373809			1	0
B0025.1	vps-34	coding	33.9275	6.02541	45.9714	8.19311	1914.71	1803.89	2080.94	1.15358	0.206123	0.363111	0.901505	The vps-34 gene encodes an ortholog of the phosphoinositide 3-kinase VPS34 in S. cerevisiae, a protein that regulates multiple steps in endocytosis, and that is required for growth at normal rates during development.		0	0
B0025.2	csn-2	coding	44.9357	8.44974	61.778	11.385	1368.7	1292.74	1482.63	1.14689	0.197728	0.369439	0.907117	csn-2 encodes a homolog of COP9 signalosome complex subunit 2 that affects embryonic viability and growth rate.		0	0
B0025.4	B0025.4	coding	24.4131	5.19724	22.2949	4.83633	176.822	194.014	151.034	0.77847	-0.361287	0.303514	0.845986	B0025.4 encodes a small, novel protein; microarray analyses suggest that B0025.4 belongs to the class of strictly maternal genes and SAGE experiments detect highest levels of expression in purified oocytes, N2 embryos, and pharynx cells; B0025.4 is part of C. elegans operon CEOP1288.		0	0
B0025.5	B0025.5	coding	0.874535	0.446191	1.58362	0.807969	4.2132	3.53195	5.23508	1.48221	0.567749	0.69906	1			0	0
B0034.1	B0034.1	coding	8.52273	2.13245	15.8768	3.66865	168.126	136.659	215.328	1.57566	0.655955	0.044362	0.295547			0	0
B0034.15	B0034.15	ncRNA	1.56345	0.797679	0	0	0.29423	0.490383	0	0	-Inf	1	1			0	0
B0034.2	B0034.2	coding	0	0	0	0	0.405114	0.67519	0	0	-Inf	1	1			0	0
B0034.3	casy-1	coding	289.321	99.1668	301.069	112.972	11468.1	9727.49	14079	1.44734	0.533408	0.0504779	0.32028	casy-1 encodes a type I transmembrane protein with two extracellular cadherin domains and an LG/LNS domain that is the sole C. elegans calsyntenin/alcadein ortholog; genetic studies indicate that in C. elegans casy-1 activity is required, in parallel to the insulin-like signaling pathway, for several types of learning, including salt chemotaxis learning, temperature learning, olfactory adaptation…		0	0
B0034.4	B0034.4	coding	1.93076	0.70242	2.08325	0.744888	28.3021	29.7824	26.0816	0.875738	-0.191428	0.650396	1			0	0
B0034.5	B0034.5	coding	1.82833	0.607185	2.12484	0.65143	64.8279	62.8224	67.8361	1.07981	0.110774	0.794851	1			0	0
B0034.7	B0034.7	coding	0.670923	0.342308	1.04911	0.53526	1.73838	1.89429	1.50453	0.794246	-0.332342	1	1	B0034.7 is a predicted gene that can encode a small, novel protein that has similarity to a predicted C. remanei protein and to a region of a hypothetical protein from the anammox bacterium Candidatus Kuenenia stuttgartiensis.		0	0
B0034.8	B0034.8	ncRNA	0	0	0	0	0.430975	0.383951	0.50151	1.30618	0.385357	0.975058	1			0	0
B0035.1	B0035.1	coding	67.6475	14.2843	80.9799	16.5441	1406.63	1385.05	1439.01	1.03896	0.0551389	0.907133	1			0	0
B0035.10	his-45	coding	2.111	0.704229	0	0	15.0537	25.0896	0	0	-Inf	0.00395857	0.0471956	his-45 encodes an H3 histone.		1	0
B0035.11	B0035.11	coding	24.1066	4.86454	19.045	3.81974	623.815	707.91	497.673	0.703017	-0.508369	0.188293	0.683357			0	0
B0035.12	B0035.12	coding	11.1215	2.00398	14.6135	2.62265	803.481	764.241	862.339	1.12836	0.174227	0.557682	1			0	0
B0035.13	B0035.13	coding	31.5497	8.7349	112.993	24.5884	1247.19	699.397	2068.87	2.95808	1.56466	5.69978e-08	2.21146e-06			0	1
B0035.14	dnj-1	coding	27.3481	6.20694	32.5212	9.31255	802.527	798.202	809.015	1.01355	0.0194124	0.819587	1	This gene encodes a protein containing a DnaJ ('J') domain.		0	0
B0035.15	B0035.15	coding	7.00355	1.69748	6.1221	1.48769	198.264	217.568	169.309	0.778188	-0.36181	0.282168	0.821019			0	0
B0035.16	B0035.16	coding	3.92092	1.03086	4.80127	1.19237	96.1022	94.2151	98.9328	1.05007	0.0704901	0.780988	1			0	0
B0035.18	B0035.18	coding	8.52967	3.90407	4.65207	2.19438	18.1997	21.0749	13.8869	0.658931	-0.6018	0.561176	1			0	0
B0035.19	B0035.19	ncRNA	1.7611	0.89852	0	0	0.906386	0.298408	1.81835	6.09352	2.60728	0.643256	1			0	0
B0035.2	dnj-2	coding	7.17176	3.61271	4.98063	2.54114	152.491	170.581	125.357	0.734886	-0.444408	0.362505	0.901353	This gene encodes a protein containing a DnaJ ('J') domain.		0	0
B0035.3	B0035.3	coding	12.2962	3.13291	12.9023	3.26603	183.976	184.351	183.413	0.99491	-0.00736206	0.895392	1			0	0
B0035.4	pfd-4	coding	70.6464	13.2295	59.4771	11.3294	443.916	497.372	363.731	0.731306	-0.451453	0.17537	0.659397	pfd-4 encodes a putative prefoldin subunit 4, orthologous to human PFDN4 (OMIM:604898), that is dispensable for viability; PFD-4 is redundant for prefoldin function in C. elegans; pfd-4(gk403) mutants and pfd-4(RNAi) animals, unlike animals undergoing RNAi against most prefoldin subunits, have no obvious phenotypes.		0	0
B0035.5	gspd-1	coding	42.2272	7.44847	39.1606	6.87781	1217.94	1323.21	1060.03	0.801108	-0.319931	0.233233	0.755557	gspd-1 encodes a protein orthologous to human GLUCOSE-6-PHOSPHATE DEHYDROGENASE (G6PD; OMIM:305900), which when mutated leads to disease.		0	0
B0035.6	B0035.6	coding	4.3336	0.902944	4.40969	0.882755	190.473	199.921	176.301	0.881851	-0.181394	0.570836	1			0	0
B0035.7	his-47	coding	12.0464	3.64269	0	0	55.9751	93.2918	0	0	-Inf	8.32367e-17	8.39093e-15	his-47 encodes an H2A histone; by homology, HIS-47 is predicted to function as a nucleosome component required for packaging of DNA into chromatin; his-47 is a replication-dependent histone locus that resides in a histone gene-rich region on chromosome IV.		1	0
B0035.8	his-48	coding	10.7417	3.58848	0	0	39.2557	65.4261	0	0	-Inf	2.2093e-07	7.83176e-06	his-48 encodes an H2B histone; by homology, HIS-48 is predicted to function as a nucleosome component required for packaging of DNA into chromatin; his-48 is a replication-dependent histone locus that resides in a histone gene-rich region on chromosome IV.		1	0
B0035.9	his-46	coding	8.13157	3.52183	0	0	13.7349	22.8915	0	0	-Inf	1.22554e-05	0.000317362	his-46 encodes an H4 histone.		1	0
B0041.1	B0041.1	coding	0.0316663	0.0161563	0.250071	0.127587	1.54574	0.298408	3.41673	11.4499	3.51726	0.160103	0.628658			0	0
B0041.2	ain-2	coding	71.784	13.3156	139.726	27.8728	3872.97	3165.81	4933.7	1.55843	0.640092	0.0303136	0.226171	ain-2 encodes, by alternative splicing, three isoforms of an unfamiliar protein paralogous to AIN-1, and homologous to Brugia malayi 14748.m00068, 14052.m00191, and 14963.m01790; AIN-2 protein binds GEI-4 and GEI-16 in yeast two-hybrid experiments; AIN-2 and its nematode homologs have weak similarity to human TNRC6A (GW182; OMIM:610739) and Drosophila GAWKY; ain-2 has no obvious function in mass …		0	0
B0041.3	B0041.3	coding	19.4247	5.12903	13.4811	3.65652	176.521	210.419	125.674	0.597258	-0.743573	0.0326813	0.238211			0	0
B0041.4	rpl-4	coding	4492.2	1392.76	8844.44	3422.13	112587	89657.2	146981	1.63936	0.713134	0.0281182	0.214982	rpl-4 encodes a large ribosomal subunit L4 protein.		0	0
B0041.5	B0041.5	coding	19.3663	4.54791	21.9923	5.25602	575.092	584.454	561.051	0.959958	-0.0589571	0.896649	1			0	0
B0041.6	ptps-1	coding	13.5112	3.59691	6.39409	2.05902	62.7376	81.9292	33.9503	0.414387	-1.27095	0.00462577	0.0536489	B0041.6 is orthologous to the human gene 6-PYRUVOYLTETRAHYDROPTERIN SYNTHASE (PTS; OMIM:261640), which when mutated leads to disease.		0	0
B0041.7	xnp-1	coding	20.3275	3.57765	19.878	3.40255	1756.47	1876.86	1575.9	0.83965	-0.25214	0.429201	0.96063	xnp-1 encodes an ATP-dependent DNA helicase of the SNF2 family that is orthologous to human XNP/ATR-X, which is associated with a number of X-linked mental retardation syndromes; in C. elegans, xnp-1 activity is required at high temperatures for embryogenesis, somatic gonad development, fertility, and vulval morphogenesis; in addition, animals doubly mutant for xnp-1 and lin-35/Rb, hpl-2/HP1, or …		0	0
B0041.8	B0041.8	coding	24.9918	7.21184	33.5671	9.09724	363.228	341.876	395.256	1.15614	0.209314	0.324231	0.864459			0	0
B0047.1	bath-20	coding	1.05446	0.53799	0.294753	0.150384	17.9081	22.8667	10.4702	0.457879	-1.12696	0.178859	0.667159			0	0
B0047.2	btb-3	coding	0.583452	0.29768	0.628539	0.320683	9.39491	9.6811	8.96563	0.926097	-0.110765	0.8955	1			0	0
B0047.3	bath-24	coding	1.58017	0.806209	1.19249	0.608413	37.9082	47.13	24.0755	0.510833	-0.969078	0.0538794	0.333947			0	0
B0047.4	math-1	coding	0.0680894	0.0347395	0	0	0.460741	0.767902	0	0	-Inf	0.965501	1			0	0
B0047.5	bath-14	Coding_pseudogene	1.06568	0.543714	0.898469	0.458403	18.5473	20.7138	15.2976	0.738521	-0.437288	0.652922	1			0	0
B0198.1	tsp-20	coding	2.98082	1.26858	5.91866	1.74342	113.969	89.1556	151.19	1.6958	0.761963	0.0325846	0.237582			0	0
B0198.2	B0198.2	coding	9.10612	2.52277	11.1072	3.00102	171.07	170.779	171.505	1.00425	0.0061249	0.849248	1			0	0
B0198.3	B0198.3	ncRNA and coding	4.91516	0.917357	7.98767	1.42471	450.15	375.517	562.098	1.49686	0.581942	0.0719009	0.400539			0	0
B0205.1	B0205.1	coding	7.66961	1.48608	10.2607	1.93861	458.813	445.485	478.806	1.0748	0.104066	0.802959	1			0	0
B0205.10	B0205.10	coding	0.00778771	0.00397332	0.0230955	0.0117834	0.315789	0.191975	0.50151	2.61237	1.38536	0.86029	1			0	0
B0205.11	B0205.11	coding	40.9452	9.12663	52.3118	11.5685	821.097	796.529	857.949	1.07711	0.107165	0.673663	1			0	0
B0205.12	B0205.12	coding	105.439	49.6788	56.7409	26.8288	52.2621	63.4454	35.4872	0.559334	-0.838219	0.0380481	0.265502			0	0
B0205.13	B0205.13	coding	4.9574	1.92354	3.48159	1.39084	24.1853	27.77	18.8082	0.677282	-0.562172	0.692229	1	B0205.13 encodes a small, novel protein conserved in C. remanei and C. briggsae.		0	0
B0205.14	B0205.14	coding	4.48808	2.19204	2.71405	1.38472	6.01066	6.79949	4.82742	0.709967	-0.494176	0.784953	1	B0205.14 is a predicted gene that can encode a small, novel protein conserved in C. remanei and C. briggsae.		0	0
B0205.16	B0205.16	ncRNA	3.02867	1.54524	0	0	0.115185	0.191975	0	0	-Inf	1	1			0	0
B0205.2	srz-85	coding	0.805328	0.345958	0.959709	0.396699	16.6242	16.2964	17.1159	1.05029	0.0707883	0.920849	1			0	0
B0205.3	rpn-10	coding	55.0614	9.76612	38.7348	6.93704	1160.53	1332.16	903.094	0.677917	-0.56082	0.0683597	0.38853	rpn-10 encodes a protein that contains two ubiquitin interaction motifs and is a member of the von Willebrand factor, type A superfamily similar to the mouse 26S proteasome non-ATP regulatory subunit 4.		0	0
B0205.4	B0205.4	coding	0.670525	0.234394	0.786934	0.275835	23.3741	21.1506	26.7092	1.26281	0.336636	0.747728	1	The B0205.4 gene encodes a homolog of the human gene FUT1, which when mutated leads to leukocyte adhesion deficiency, type II (OMIM:266265).		0	0
B0205.5	B0205.5	coding	2.67318	1.36387	0.697489	0.355862	1.67999	2.46564	0.50151	0.2034	-2.29761	0.741606	1			0	0
B0205.6	B0205.6	coding	22.0014	4.39352	28.6789	5.64306	576.469	549.878	616.355	1.12089	0.16465	0.533589	1			0	0
B0205.7	kin-3	coding	104.704	18.8228	140.532	25.4794	2888.86	2710.85	3155.88	1.16417	0.219298	0.64259	1	kin-3 encodes an ortholog of the catalytic subunit of casein kinase II alpha, which in Drosophila and mammals is required for normal circadian rhythms, and which directly phosphorylates the Drosophila PERIOD protein (which itself regulates circadian rhythms); by analogy, KIN-3 might be expected to help regulate heterochronic functions dependent on such proteins as LIN-42.		0	0
B0205.8	B0205.8	coding	14.028	4.53065	9.2093	3.02722	146.941	187.014	86.8319	0.464306	-1.10685	0.00551063	0.0616628			0	0
B0205.9	B0205.9	coding	7.51	1.52067	10.0713	1.95925	279.641	263.647	303.632	1.15166	0.203715	0.447164	0.974751			0	0
B0207.1	B0207.1	coding	0.217268	0.096561	2.1166	0.551168	26.731	6.64212	56.8644	8.56118	3.09781	3.78903e-07	1.30427e-05			0	1
B0207.10	B0207.10	coding	22.2703	9.73238	33.2997	14.2729	50.2637	44.7761	58.4951	1.30639	0.385587	0.331975	0.872274			0	0
B0207.11	B0207.11	coding	0.15152	0.0773061	0.128246	0.0654316	2.44959	2.13917	2.91522	1.36278	0.446552	0.701474	1	B0207.11 encodes a nematode-specific protein probably required for a normally high ovulation rate; B0207.11 has no obvious non-nematode homologs, but does have a putative N-terminal coiled-coil domain and an SH2 motif, and is is paralogous to four other C. elegans proteins (F42G4.6, F44F4.10, T08G11.2, and Y81G3A.1); B0207.11(tm322) hermaphrodites show abnormal egg-laying, retaining significantly…		0	0
B0207.12	avr-14	coding	40.0634	7.48832	56.868	10.2216	1508.56	1407.15	1660.67	1.18016	0.238986	0.305327	0.847749	avr-14 encodes an alpha-type subunit of a glutamate-gated chloride channel homologous to human GLRA2, which when mutated leads to hyperekplexia (OMIM:149400); AVR-14 affects sensitivity to the antiparisitic drug, ivermectin, in parallel with avr-15 and glc-1 and in a genetic pathway with unc-9; it functions in the extrapharyngeal nervous system, and is expressed in a subset of neurons in the ring…		0	0
B0207.14	B0207.14	ncRNA	1.6828	0.858571	0	0	0.202557	0.337595	0	0	-Inf	1	1			0	0
B0207.2	B0207.2	coding	9.93193	2.41736	11.1565	2.66163	102.133	104.579	98.4635	0.941523	-0.086932	0.771894	1			0	0
B0207.3	gpa-14	coding	9.61427	2.07596	11.1733	2.31808	206.67	212.999	197.176	0.925715	-0.11136	0.834746	1	gpa-14 encodes a member of the G protein alpha subunit family of heterotrimeric GTPases; gpa-14 is expressed in ASI, ASJ, ASH, ASK, ADE, PHA, PHB ALA, AVA, CAN, DVA, PVQ, RIA, and in vulval muscle, and also exhibits faint expression in the vulval hypodermis.		0	0
B0207.4	air-2	coding	7.92254	1.88282	7.72872	1.84936	140.621	151.591	124.167	0.819089	-0.287908	0.584542	1	air-2 encodes an aurora/Ipl1-related serine/threonine protein kinase that affects embryonic viability and chromosome segregation during meiosis and mitosis and is required for cytokinesis; AIR-2 has two functions during mitosis, one in chromosome segregation, and a second, independent function in cytokinesis through ZEN-4; AIR-2 and ZEN-4 may act in parallel to a second pathway that includes CYK-…		0	0
B0207.5	B0207.5	coding	0.0120724	0.00615939	0.00941779	0.00480499	2.34542	2.6968	1.81835	0.674264	-0.568615	0.852401	1			0	0
B0207.6	B0207.6	coding	14.7929	3.03847	15.754	3.1993	265.868	269.594	260.279	0.965447	-0.0507312	0.995969	1			0	0
B0207.7	B0207.7	coding	0.11688	0.0596327	0.0873147	0.0445483	1.84385	2.13262	1.41069	0.661481	-0.596228	0.880343	1			0	0
B0207.9	B0207.9	coding	0	0	0	0	0.200604	0	0.50151	Inf	Inf	0.731055	1			0	0
B0212.1	otpl-1	coding	1.84034	0.498936	2.55235	0.658082	67.3975	62.1505	75.2679	1.21106	0.276269	0.747293	1	otpl-1 encodes an ortholog of otopetrins such as human OTOP1 (OMIM:607806), OTOP2 (OMIM:607827), and OTOP3 (OMIM:607828), along with other homologs in fish and insects (such as crustacean OTOPLb); otopetrins are predicted to have 12 transmembrane helices; by homology with OTOP1 and OTOPLb, OTPL-1 might regulate intracellular calcium fluxes during extracellular stimuli, promote extracellular calci…		0	0
B0212.2	sre-5	coding	1.60927	0.492037	2.46609	0.682423	37.8168	32.4328	45.8927	1.41501	0.500812	0.260218	0.796347			0	0
B0212.3	B0212.3	coding	6.26422	1.26575	2.50741	0.589071	179.384	240.71	87.395	0.363072	-1.46167	0.000298582	0.0054242			1	0
B0212.4	B0212.4	coding	4.41992	1.12975	6.24832	1.46073	122.158	110.993	138.904	1.25146	0.323618	0.599615	1			0	0
B0212.5	osm-9	coding	1.56579	0.390378	1.96147	0.456684	115.022	110.033	122.504	1.11333	0.154883	0.531023	1	The osm-9 gene encodes a capsaicin receptor homolog involved in sensory responses to a subset of chemical stimuli and to ASH neuron-mediated osmotic and mechanical stimuli; OSM-9 is also involved in adaptation to volatile odorants and salts.		0	0
B0212.6	B0212.6	coding	3.35439	1.29168	2.53609	1.03158	15.2837	17.6148	11.787	0.669155	-0.579587	0.398901	0.935947	B0212.6 encodes a novel, 179 amino acid protein that shows some conservation amongst other nematodes.		0	0
B0212.9	B0212.9	ncRNA	0	0	34.8978	17.805	0.363671	0	0.909177	Inf	Inf	0.731173	1			0	0
B0212.t1	B0212.t1	tRNA	0	0	0	0	0.739691	1.23282	0	0	-Inf	0.836545	1			0	0
B0213.10	cyp-34A5	coding	2.54406	0.672485	1.34319	0.428347	62.6144	80.8674	35.2349	0.435712	-1.19855	0.0115341	0.109895			0	0
B0213.11	cyp-34A6	coding	4.046	0.967536	1.62165	0.487827	107.896	145.135	52.037	0.358542	-1.47979	0.000451947	0.00781425			1	0
B0213.12	cyp-34A7	coding	0.290916	0.148427	0.146156	0.0745694	8.90839	10.0199	7.24112	0.722673	-0.468584	0.882904	1			0	0
B0213.14	cyp-34A8	coding	13.4937	2.57282	8.71571	1.76414	377.055	442.932	278.239	0.628176	-0.67076	0.0594988	0.355434			0	0
B0213.15	cyp-34A9	coding	18.8363	7.11479	2.70942	1.21387	204.972	316.876	37.1148	0.117127	-3.09385	2.79624e-13	2.05674e-11			1	0
B0213.16	cyp-34A10	coding	1.56234	0.439152	0.213628	0.0934304	31.6124	47.7132	7.4611	0.156374	-2.67693	3.39144e-05	0.000787073			1	0
B0213.17	nlp-34	coding	45.3751	19.6178	159.458	66.2026	158.84	118.484	219.375	1.85152	0.888708	0.0246216	0.196364			0	0
B0213.2	nlp-27	coding	26.5475	7.4625	21.69	6.07897	193.087	220.14	152.507	0.69277	-0.529551	0.127634	0.565784	nlp-27 encodes a predicted neuropeptide with homology to C. elegans nlp-28 through nlp-31.		0	0
B0213.3	nlp-28	coding	69.5219	26.156	22.8474	8.9644	135.659	189.608	54.7353	0.288676	-1.79248	0.0373622	0.261767			0	0
B0213.4	nlp-29	coding	71.3945	25.3302	38.3667	13.8609	193.546	244.853	116.586	0.476144	-1.07053	0.0185897	0.158824	nlp-29 encodes a neuropeptide-like protein; nlp-29 appears to play a role in innate immunity, as its expression is strongly induced following bacterial and fungal infection; nlp-29 is expressed in the hypodermis and in the intestine; nlp-29 expression is regulated by TIR-1, an ortholog of SARM, a Toll-interleukin 1 receptor (TIR) domain protein, and by the RAB-1 GTPase and the product of R53.4, a…		0	0
B0213.5	nlp-30	coding	3.07607	0.99052	4.73465	1.42809	36.2993	31.8882	42.916	1.34583	0.428494	0.626579	1	nlp-30 encodes five predicted neuropeptide-like proteins; in C. elegans, nlp-30 is part of the YGGWamide neuropeptide family that also contains nlp-24, nlp-25, and nlp-27-32; nlp-30 is expressed in the hypodermis, suggesting that the peptides it encodes may have a non-neuronal function; as loss of nlp-30 activity via large-scale RNAi screens does not result in any obvious abnormalities, the preci…		0	0
B0213.6	nlp-31	coding	23.1118	7.62772	61.4351	19.2261	182.861	119.936	277.248	2.31163	1.20891	0.112796	0.529857	nlp-31 encodes five predicted neuropeptide-like proteins; in C. elegans, nlp-31 is part of the YGGWamide neuropeptide family that also contains nlp-24, nlp-25, and nlp-27-32; nlp-31 is expressed in the hypodermis, suggesting that the peptides it encodes may have a non-neuronal function; nlp-31 expression is also detected in precomma-stage embryos; as loss of nlp-31 activity via large-scale RNAi s…		0	0
B0218.1	faah-1	coding	77.6731	14.6807	149.319	29.7032	2994.1	2369.21	3931.44	1.65939	0.730654	0.0139399	0.126783			0	0
B0218.2	faah-2	coding	14.8251	2.79309	15.2524	2.86654	480.824	513.351	432.034	0.841595	-0.248802	0.640936	1			0	0
B0218.3	pmk-1	coding	34.2506	7.19117	54.3813	11.3601	761.275	666.99	902.703	1.3534	0.436588	0.0747803	0.409858	pmk-1 encodes a mitogen-activated protein kinase (MAPK), orthologous to human p38 MAPK (OMIM:600289), that is required for eliciting gonadal programmed cell death in response to Salmonella enterica infection; PMK-1 lies upstream of CED-9, a negative regulator of apoptosis, in the programmed cell death pathway.		0	0
B0218.5	B0218.5	coding	1.4007	0.4496	1.04041	0.354126	24.0334	28.3733	17.5236	0.617609	-0.695234	0.277113	0.816026			0	0
B0218.6	clec-51	coding	9.35372	4.77231	37.575	17.5107	556.793	274.092	980.843	3.57852	1.83936	5.00993e-09	2.19669e-07			0	1
B0218.7	B0218.7	coding	0	0	0.0968176	0.0493967	0.802416	0	2.00604	Inf	Inf	0.222733	0.740912			0	0
B0218.8	clec-52	coding	9.73404	2.39524	13.7518	3.23373	225.416	213.045	243.972	1.14517	0.195556	0.402063	0.937525			0	0
B0222.1	B0222.1	coding	18.2059	4.04296	24.4949	5.27041	359.266	335.768	394.514	1.17496	0.232613	0.597193	1			0	0
B0222.10	B0222.10	coding	0.0822993	0.0419894	0	0	0.968108	1.27917	0.50151	0.392058	-1.35086	1	1			0	0
B0222.11	B0222.11	coding	4.03933	1.03589	7.18392	1.62184	120.65	100.899	150.278	1.48939	0.574719	0.0695928	0.392967	B0222.11 encodes a novel protein with a predicted signal sequence that is highly conserved amongst other Caenorhabditis species.		0	0
B0222.2	B0222.2	coding	0.0132831	0.00677709	0.0887548	0.0452831	0.967436	0.337595	1.9122	5.66418	2.50187	0.454357	0.980364			0	0
B0222.3	B0222.3	coding	8.62069	1.81427	10.1698	2.09084	325.913	319.328	335.79	1.05155	0.0725206	0.563923	1			0	0
B0222.4	tag-38	coding	0.401396	0.149664	2.51203	0.620087	36.0585	12.7618	71.0036	5.56374	2.47605	8.96824e-06	0.000239943			0	1
B0222.5	B0222.5	coding	6.53531	1.4066	8.60947	1.80619	214.62	200.126	236.362	1.18107	0.240089	0.469286	0.986345			0	0
B0222.6	col-144	coding	2959.34	821.143	426.896	96.4066	30603.5	46630.1	6563.57	0.140758	-2.82871	0.000161234	0.00315769			1	0
B0222.7	col-145	coding	943.931	236.553	2.32588	0.725348	8034.06	13363.4	40.0946	0.00300034	-8.38066	3.23489e-13	2.35636e-11			1	0
B0222.8	col-10	coding	3086.92	859.607	432.289	97.7459	36109	51433.6	13122.2	0.255129	-1.9707	0.00184333	0.0255521	col-10 encodes a collagen protein; expressed exclusively in hypodermal cells		1	0
B0222.9	B0222.9	coding	9.61099	1.7684	6.82097	1.26941	715.026	831.758	539.929	0.649142	-0.623394	0.0438504	0.292943			0	0
B0228.1	B0228.1	coding	26.9531	6.85112	19.5988	5.05626	250.087	293.301	185.266	0.631658	-0.662784	0.0383403	0.267086			0	0
B0228.4	cpna-2	coding	61.1156	13.8321	80.7124	17.092	9414.62	9389.45	9452.37	1.0067	0.00963578	0.924463	1	cpna-2 encodes proteins with similarity to several InterPro domains including those of polycystin cation channels, von Willebrand factor, the DNA recombination repair protein BRCA2, protein-tyrosine phosphatase, non-receptor type-13, glyoxylate carboligase, and copines, Ca2+-dependent phosphatidylserine binding proteins; cpna-2::gfp reporter fusions are expressed in body wall muscle.		0	0
B0228.5	trx-1	coding	7.11492	3.63006	2.38622	1.21746	49.7626	69.1026	20.7526	0.300316	-1.73545	0.0202843	0.16931	trx-1 encodes a thioredoxin, a small redox protein that functions as a protein-disulfide reductase; loss of trx-1 activity via a deletion mutation and RNAi indicates that trx-1 is required for normal adult lifespan; in vitro, TRX-1 is capable of reducing protein disulfide bonds in the presence of a mammalian thioredoxin reductase; a TRX-1::GFP fusion protein is expressed in the ASJL/R amphid chem…		0	0
B0228.6	B0228.6	coding	25.6617	8.32967	27.6154	8.90306	144.117	149.789	135.608	0.905322	-0.143497	0.920641	1			0	0
B0228.7	B0228.7	coding	68.61	12.784	91.1829	15.9384	1742.06	1478.76	2137.02	1.44515	0.531216	0.102801	0.500788			0	0
B0228.8	B0228.8	coding	0.0209826	0.0107054	0.0690891	0.0352495	1.22218	0.490383	2.31986	4.73072	2.24206	0.575781	1			0	0
B0228.9	B0228.9	coding	0.320339	0.145082	0.566607	0.215661	11.4765	9.74438	14.0746	1.44438	0.53045	0.44904	0.975917			0	0
B0238.1	B0238.1	coding	17.2227	3.28582	8.39147	1.70051	550.34	717.442	299.687	0.417716	-1.2594	7.44432e-05	0.00159186			1	0
B0238.10	B0238.10	coding	153.74	34.0449	248.355	54.9684	2732.17	2425.98	3191.46	1.31554	0.39565	0.176752	0.662515			0	0
B0238.11	B0238.11	coding	54.8531	9.93551	47.7325	8.48995	918.169	1016.14	771.214	0.758965	-0.397896	0.166237	0.642163			0	0
B0238.12	B0238.12	coding	50.7707	13.0311	45.1737	11.5778	456.037	503.282	385.17	0.765316	-0.385872	0.251113	0.781994	B0238.12 encodes a putative secreted TIL-domain protease inhibitor paralogous to SWM-1, ISL-1, and the products of 11 other C. elegans genes; B0238.12 and its relatives are collectively similar to other TIL-domain protease inhibitors from nematodes, insects, and vertebrates; B0238.12 has no obvious function in mass RNAi assays.		0	0
B0238.13	B0238.13	coding	4.28832	0.891719	0.103021	0.0525617	170.744	281.083	5.23508	0.0186247	-5.74664	2.20914e-21	3.23926e-19			1	0
B0238.15	B0238.15	coding	0	0	1.12304	0.57298	0.564275	0	1.41069	Inf	Inf	0.470304	0.986345			0	0
B0238.17	21ur-13827	u21RNA	0	0	0	0	0.200604	0	0.50151	Inf	Inf	0.731055	1			0	0
B0238.3	srt-68	coding	0.226474	0.115548	0	0	1.76108	2.93513	0	0	-Inf	0.324734	0.864699			0	0
B0238.5	srt-67	coding	0.0332796	0.0169794	0.35868	0.183	3.03019	0.682359	6.55193	9.60188	3.26332	0.113224	0.530767			0	0
B0238.6	srt-70	coding	0.532315	0.22128	0.254816	0.130008	9.59969	10.9629	7.55495	0.68914	-0.537131	0.613113	1	srt-70 encodes a seven-transmembrane receptor; large-scale expression pattern studies have reported srt-70::gfp expression in the nervous system, including head and tail neurons and specifically, amphid and phasmid sensory neurons.		0	0
B0238.7	B0238.7	coding	0.0827866	0.0422381	0.123607	0.0630648	3.22777	2.49568	4.32591	1.73336	0.793568	0.769777	1			0	0
B0238.8	srt-69	coding	0.624382	0.291396	0.929344	0.365867	13.1401	11.911	14.9838	1.25798	0.331106	0.494767	1			0	0
B0238.9	B0238.9	coding	1.02818	0.524582	0.898156	0.458243	42.0967	47.424	34.1057	0.719167	-0.475602	0.415907	0.949797			0	0
B0240.1	rhr-2	coding	5.88482	1.32434	10.9849	2.26508	231.407	179.476	309.304	1.72337	0.785236	0.0103969	0.101721	rhr-2 encodes a predicted transmembrane protein with similarity to human Rh blood group antigens proposed to function in inorganic ion transport and metabolism; the role of RHR-2 in C. elegans development or behavior remains unclear, as loss of RHR-2 function via RNA-mediated interference does not result in any abnormalities.		0	0
B0240.2	spe-42	coding	0.157854	0.0708121	0.0222261	0.0113398	5.93333	8.94842	1.41069	0.157647	-2.66523	0.0820832	0.435122	spe-42 encodes a novel sperm-specific seven-pass transmembrane protein with many metazoan homologs; SPE-42 has two functional domains, the DC-STAMP (dendritic cell-specific transmembrane protein) which is known to play a role in cell-cell fusion and the C4C4-type RING finger; the presumed Drosophila spe-42 orthologous gene, sneaky, is involved in sperm plasma membrane breakdown after sperm entry;…		0	0
B0240.3	daf-11	coding	2.76285	0.57048	2.115	0.444923	190.953	217.212	151.565	0.697774	-0.519168	0.345106	0.882569	daf-11 encodes a transmembrane guanylate cyclase; daf-11 activity is required for a number of processes dependent upon normal chemosensory function, including dauer formation and recovery and chemotaxis to both volatile and non-volatile odorants; daf-11 is also required for axon formation; daf-11 acts together with daf-21 to regulate chemosensory function and genetically upstream of daf-12 with r…		0	0
B0240.4	npp-22	coding	13.8689	2.57354	25.4625	4.58087	673.539	546.623	863.912	1.58045	0.660337	0.0318399	0.233966	npp-22 encodes a nuclear pore complex protein that inhibits DHC-1 in vivo, and that is required for normal nuclear pore complexes; NPP-22 is orthologous to human TMEM48 and budding yeast NDC1; npp-22(RNAi) suppresses the lethality of conditional dhc-1 mutations, as well as the spindle length and cytokinesis defects of dhc-1(or195), indicating that NPP-22 negatively regulates dynein; npp-22(tm1845…		0	0
B0240.5	B0240.5	ncRNA	0	0	0	0	0.115185	0.191975	0	0	-Inf	1	1			0	0
B0244.10	B0244.10	coding	2.08024	0.526306	5.98178	1.22283	127.991	83.5592	194.64	2.32936	1.21993	0.000930687	0.0142868			0	1
B0244.14	B0244.14	ncRNA	124.872	63.7102	0	0	0.842343	1.4039	0	0	-Inf	0.707505	1			0	0
B0244.2	ida-1	coding	180.685	35.4786	235.455	48.1964	9152.02	8696.96	9834.6	1.13081	0.177356	0.632248	1	ida-1 encodes a protein tyrosine phosphatase-like receptor, orthologous to the mammalian type I diabetes autoantigens IA-2 and phogrin that are expressed in dense core vesicles of neuroendocrine tissue and involved in regulated protein secretion; in C. elegans, IDA-1 appears to be required for regulating presynaptic neurotransmission and in particular, for the neuropeptidergic control of egg-layi…		0	0
B0244.4	B0244.4	coding	0.917604	0.34082	1.97477	0.625501	21.8137	16.2723	30.1259	1.85137	0.888589	0.206253	0.715772			0	0
B0244.5	B0244.5	coding	3.60432	0.92824	10.505	2.33064	125.97	78.0154	197.901	2.53669	1.34295	0.000377772	0.00664885			0	1
B0244.6	B0244.6	coding	0.962535	0.25754	1.85511	0.431066	71.3824	57.0881	92.8238	1.62598	0.701305	0.321396	0.862032			0	0
B0244.7	B0244.7	coding	0.148977	0.0760087	2.56891	0.775821	15.6514	2.32398	35.6426	15.3369	3.93893	4.88973e-07	1.65045e-05			0	1
B0244.8	egg-1	coding	1.33385	0.419231	1.03232	0.343678	37.3483	43	28.8706	0.67141	-0.574733	0.332412	0.872532			0	0
B0244.9	B0244.9	coding	0.0717353	0.0365996	0.0707599	0.036102	0.558693	0.596815	0.50151	0.840311	-0.251005	1	1			0	0
B0244.t1	B0244.t1	tRNA	0	0	0	0	1.88059	2.46564	1.00302	0.4068	-1.29761	0.96839	1			0	0
B0244.t2	B0244.t2	tRNA	0	0	0	0	0.381602	0.636003	0	0	-Inf	1	1			0	0
B0244.t3	B0244.t3	tRNA	0	0	0	0	0.202557	0.337595	0	0	-Inf	1	1			0	0
B0250.1	rpl-2	coding	5206.36	1568.71	1837.93	478.402	46064	64150.4	18934.3	0.295155	-1.76045	0.000169889	0.00331858	rpl-2 encodes a large ribosomal subunit L8 protein.		1	0
B0250.11	B0250.11	Coding_pseudogene	1.14748	0.528322	0	0	3.3153	5.5255	0	0	-Inf	0.0848199	0.443773			0	0
B0250.12	B0250.12	Coding_pseudogene	30.6468	7.18867	15.0333	3.6833	326.344	423.299	180.911	0.427384	-1.2264	0.000633759	0.0103613			1	0
B0250.15	B0250.15	ncRNA	0	0	2.98736	1.52416	0.200604	0	0.50151	Inf	Inf	0.731055	1			0	0
B0250.2	B0250.2	coding	10.6487	2.75831	10.3322	2.65498	202.66	213.399	186.551	0.874186	-0.193988	0.581452	1	calf-1 encodes a novel Type I transmembrane protein conserved amongst nematodes; CALF-1 is required, along with UNC-36, for proper intracellular trafficking, presynaptic localization, and functional maturation of UNC-2, an alpha 1 subunit of the C. elegans neuronal CaV2 voltage-gated calcium channel, in sensory and motor neurons throughout development; calf-1 also functions in a calcium-dependent…		0	0
B0250.3	B0250.3	Coding_pseudogene	3468.04	976.087	1.52237	0.557856	28927.2	48200.8	16.9282	0.000351203	-11.4754	2.51695e-42	1.49566e-39			1	0
B0250.4	B0250.4	coding	9.13317	1.94873	8.29317	1.77433	330.52	338.288	318.868	0.942591	-0.0852955	0.780304	1			0	0
B0250.5	B0250.5	coding	53.2129	11.2862	58.8012	12.4426	933.088	950.548	906.898	0.95408	-0.067818	0.743345	1			0	0
B0250.7	B0250.7	Coding_pseudogene	443.868	120.233	0.853057	0.355331	2203.71	3667.14	8.55797	0.00233369	-8.74317	4.72054e-15	4.08408e-13			1	0
B0250.8	B0250.8	coding	0.644587	0.293538	0.104676	0.0534061	4.42378	6.76685	0.909177	0.134357	-2.89585	0.105405	0.509339			0	0
B0250.9	dhcr-7	coding	21.6345	11.038	21.3574	10.8966	610.258	627.149	584.922	0.932668	-0.100564	0.658552	1	dhcr-7 encodes a protein orthologous to the human 7-DEHYDROCHOLESTEROL REDUCTASE (DHCR7; OMIM:602858), which when mutated leads to disease.		0	0
B0252.1	B0252.1	coding	1.92702	0.485844	3.17148	0.717311	96.6389	82.4868	117.867	1.42892	0.514925	0.183147	0.674595			0	0
B0252.2	asm-1	coding	3.75775	1.07457	9.60088	1.95582	184.343	124.942	273.444	2.18856	1.12998	0.000566682	0.00944288	asm-1 encodes a protein similar to human acid sphingomyelinase (ASM) or sphingomyelin phosphodiesterase; the ASM-1 protein has a putative secretory signal peptide at the N-terminus, saposin-like and proline-rich domains and putative N-linked glycosylation sites; asm-1 shows phosphodiesterase activity when expressed in COS-7 cells; while mammalian ASM is detected as both intracellular and secreted…		0	1
B0252.3	B0252.3	coding	19.7516	6.29154	15.0486	4.33003	614.29	714.329	464.23	0.649882	-0.62175	0.153461	0.61778			0	0
B0252.4	cyn-10	coding	17.4356	6.90529	13.8487	5.93727	145.33	164.686	116.298	0.706182	-0.501888	0.236742	0.76163	cyn-10 encodes a divergent cyclophilin isoform that is functional when expressed in E. coli.		0	0
B0252.5	B0252.5	coding	0.626197	0.243398	0.266166	0.135799	9.84326	11.9124	6.73961	0.565766	-0.821722	0.561283	1			0	0
B0252.8	B0252.8	coding	119.999	46.538	230.446	87.8056	336.707	262.155	448.534	1.71095	0.774797	0.0885976	0.456867			0	0
B0261.1	B0261.1	coding	17.1524	3.0723	20.8102	3.72628	856.95	841.14	880.666	1.04699	0.0662499	0.676537	1			0	0
B0261.2	let-363	coding	12.5504	2.23261	15.7345	2.78668	2187.3	2115.62	2294.81	1.0847	0.117297	0.721504	1	let-363 encodes, by alternative splicing, two large (>2600-residue) proteins with C-terminal similarity to phosphatidylinositol kinase (PIK); LET-363 proteins are orthologous to S. cerevisiae Tor1p and Tor2p and human FRAP1 (OMIM:601231, mammalian target of FKBP12-rapamycin); LET-363 proteins are required for progression through the L3 stage of larval development and are thought to generally stim…		0	0
B0261.4	B0261.4	coding	79.7522	15.2488	81.1649	14.8508	776.715	830.072	696.68	0.839301	-0.25274	0.296724	0.835747			0	0
B0261.5	B0261.5	coding	0.0243801	0.0124388	0.214866	0.109626	0.919555	0.529571	1.50453	2.84104	1.50642	0.575066	1			0	0
B0261.6	B0261.6	coding	0.295642	0.150838	0.222227	0.113381	1.73408	1.88712	1.50453	0.797263	-0.326872	1	1			0	0
B0261.7	B0261.7	coding	7.70633	1.8433	5.7045	1.39155	147.548	169.635	114.418	0.674495	-0.56812	0.148462	0.60909			0	0
B0261.8	B0261.8	coding	16.3914	4.58978	8.60771	2.54283	160.056	196.059	106.051	0.540912	-0.886535	0.00926883	0.0935207			0	0
B0261.9	B0261.9	coding	0.0486599	0.0248265	0.16959	0.0865255	0.72176	0.596815	0.909177	1.52338	0.607277	1	1			0	0
B0272.1	tbb-4	coding	13.0513	2.64111	18.1804	3.56964	430.064	403.821	469.43	1.16247	0.217195	0.391553	0.929318			0	0
B0272.2	memb-1	coding	4.1135	1.37512	5.24574	1.64812	60.0513	51.1837	73.3527	1.43313	0.519165	0.413839	0.947764			0	0
B0272.3	B0272.3	coding	66.0293	12.007	66.5872	11.9735	1021.59	1107.9	892.138	0.805254	-0.312485	0.245638	0.774502	B0272.3 encodes a 3-hydroxyacyl-CoA dehydrogenase; by homology, the product of B0272.3 is predicted to function in mitochondrial fatty acid metabolism by catalyzing the NAD+-dependent oxidation of short-chain hydroxyacyl CoAs; large-scale expression studies indicate that B0272.3 is widely expressed.		0	0
B0272.4	B0272.4	coding	8.77676	2.2808	11.2066	2.84447	123.438	118.541	130.783	1.10328	0.141795	0.684738	1			0	0
B0273.1	B0273.1	coding	0.365994	0.186732	0.257181	0.131215	3.49793	4.15819	2.50755	0.603039	-0.729677	0.985367	1			0	0
B0273.111	B0273.111	ncRNA	0	0	0	0	0.784763	0.973598	0.50151	0.51511	-0.957047	1	1			0	0
B0273.2	puf-7	coding	6.04239	1.25617	0.873984	0.33176	132.242	205.984	21.6295	0.105006	-3.25146	1.56228e-12	1.04993e-10	puf-7 encodes a protein 97% identical to PUF-6 and functions redundantly with the other PUF genes, fbf-1, fbf-2, puf-6, and puf-8, during primordial germ cell development, based on combinatorial RNAi; interacts with NOS-2 in yeast two-hybrid screens.		1	0
B0273.23	21ur-1410	u21RNA	0	0	0	0	0.179045	0.298408	0	0	-Inf	1	1			0	0
B0273.3	B0273.3	coding	1.83254	0.522307	0.197593	0.100813	32.3535	50.4949	5.14124	0.101817	-3.29595	2.34846e-06	7.09915e-05			1	0
B0273.30	21ur-2735	u21RNA	0	0	0	0	0.358089	0.596815	0	0	-Inf	1	1			0	0
B0273.4	unc-5	coding	9.12873	1.72008	11.7803	2.1362	568.899	540.774	611.088	1.13003	0.176355	0.536403	1	unc-5 encodes a netrin receptor; unc-5 activity is required cell autonomously for dorsalward cell and pioneer motor axon migrations along the body wall that are essential for normal locomotion and gonad development; unc-5 mRNAs are expressed throughout the entire life cycle, with increasing levels seen as animals progess to adulthood.		0	0
B0273.74	21ur-12646	u21RNA	0	0	0	0	0.115185	0.191975	0	0	-Inf	1	1			0	0
B0280.1	ggtb-1	coding	36.933	6.78679	48.4105	8.72189	749.817	717.119	798.865	1.11399	0.155739	0.546533	1			0	0
B0280.10	pot-1	coding	4.71811	2.4072	5.33761	2.49192	123.251	133.048	108.555	0.815913	-0.293512	0.600228	1			0	0
B0280.11	B0280.11	coding	0	0	0.0243613	0.0124292	0.200604	0	0.50151	Inf	Inf	0.731055	1			0	0
B0280.12	glr-2	coding	1.95671	0.447051	1.55986	0.378764	113.993	123.156	100.25	0.814007	-0.296886	0.446793	0.974331	glr-2 encodes an AMPA (non-NMDA)-type ionotropic glutamate receptor subunit; GLR-2 activity is required for mediating the behavioral response to light nose touch and for regulating the frequency with which animals change locomotory direction in response to sensory cues such as food; GLR-2 and GLR-1, a second AMPA-type ionotropic glutamate receptor, can interact to form functional heteromeric chan…		0	0
B0280.13	B0280.13	coding	22.8652	4.42949	9.25606	2.05844	586.977	792.586	278.562	0.35146	-1.50857	8.84403e-07	2.85296e-05			1	0
B0280.14	sls-2.5	snRNA	6.64655	3.3911	0	0	0.202557	0.337595	0	0	-Inf	1	1			0	0
B0280.15	sls-2.16	snRNA	5.4821	2.79699	20.0173	10.2129	0.743319	0.298408	1.41069	4.72738	2.24104	0.64358	1			0	0
B0280.2	B0280.2	coding	8.12205	1.58558	0.231388	0.105873	182.546	299.332	7.36726	0.0246124	-5.34447	7.82751e-27	1.59237e-24			1	0
B0280.3	rpia-1	coding	150.586	28.4491	63.5019	11.7739	1628.54	2158.52	833.572	0.386177	-1.37267	0.00162763	0.0230574			1	0
B0280.4	odd-1	coding	0.353343	0.180277	1.99703	0.717038	10.2492	4.04063	19.5619	4.84131	2.2754	0.0764861	0.415176	odd-1 encodes a C2H2-type zinc finger-containing transcription factor similar to Drosophila odd skipped which is required for embryonic patterning; ODD-1 is expressed in the gut during embryogenesis and appears to be essential for larval development.		0	0
B0280.5	cpg-2	coding	2.92981	0.741847	2.88186	0.767077	87.2818	93.77	77.5494	0.827018	-0.27401	1	1	cpg-2 encodes a protein with six chitin-binding peritrophin-A domains and three mucin-like regions; CPG-2 is individually dispensable for normal embryonic development; however, CPG-2 and CPG-1 are jointly required for osmotic integrity of early embryos, error-free chromosomal segregation during meiosis, polar body extrusion, association of the sperm pronucleus/centrosome complex (SPCC) with the e…		0	0
B0280.6	B0280.6	Coding_pseudogene	2.62359	0.85536	0	0	234.078	390.129	0	0	-Inf	1.09016e-39	4.92338e-37			1	0
B0280.7	B0280.7	coding	1.29624	0.449106	2.18532	0.669252	31.9763	26.4411	40.2792	1.52336	0.607256	0.650865	1			0	0
B0280.8	nhr-10	coding	31.4239	5.61276	45.3287	8.07255	1042.87	935.606	1203.76	1.28661	0.36358	0.282874	0.821019	nhr-10 encodes a predicted nuclear hormone receptor diverged from nuclear hormone receptors in other phyla; its mRNA is expressed throughout development with possibly lower expression from the L4 larval to adult stages, and the protein is expressed in neuronal processes.		0	0
B0280.9	B0280.9	coding	16.4016	3.37333	24.8134	4.92316	571.188	526.32	638.489	1.21312	0.278723	0.373841	0.911338			0	0
B0281.1	B0281.1	coding	0.286002	0.145919	0.280525	0.143125	2.28305	2.53029	1.9122	0.755723	-0.404072	1	1			0	0
B0281.3	B0281.3	coding	10.7828	2.49957	11.5116	2.66517	188.37	191.441	183.765	0.959903	-0.0590398	0.634754	1			0	0
B0281.4	B0281.4	coding	0.128881	0.0657556	0.0586038	0.0298999	0.955575	1.25829	0.50151	0.398566	-1.32711	1	1			0	0
B0281.5	B0281.5	coding	2.78121	1.0338	3.04208	1.18072	30.1451	32.9598	25.9231	0.786508	-0.346467	0.835161	1			0	0
B0281.6	B0281.6	coding	0.896933	0.357413	2.57423	0.845756	22.9247	13.9026	36.4579	2.62239	1.39088	0.0417715	0.284366			0	0
B0281.8	B0281.8	coding	0	0	0	0	0.115185	0.191975	0	0	-Inf	1	1			0	0
B0284.1	B0284.1	coding	9.11529	1.83531	1.06781	0.344137	171.757	268.081	27.2723	0.101732	-3.29716	3.07676e-09	1.38953e-07			1	0
B0284.2	B0284.2	coding	2.5584	0.676138	0.73078	0.250509	46.1969	66.1277	16.3006	0.246502	-2.02033	0.000355479	0.00631059			1	0
B0284.3	B0284.3	coding	3.08539	1.05481	3.07546	1.04974	33.41	36.7491	28.4014	0.772847	-0.371746	0.521218	1			0	0
B0284.4	B0284.4	coding	0.265458	0.135438	0.376243	0.172602	6.18219	5.68545	6.9273	1.21843	0.285018	0.628373	1			0	0
B0284.5	B0284.5	Coding_pseudogene	4.39911	1.06468	0	0	68.1189	113.532	0	0	-Inf	2.33046e-09	1.07616e-07			1	0
B0285.1	cdtl-7	coding	15.0215	2.73476	22.3117	3.97041	801.766	714.216	933.091	1.30646	0.385658	0.190327	0.686985			0	0
B0285.10	ckb-3	coding	1.72565	0.527043	2.42124	0.70524	36.4586	35.1002	38.4962	1.09675	0.133239	0.943342	1	ckb-3 encodes a putative choline kinase; CKB-1 through CKB-4 comprise a related group ('B') of choline kinases.		0	0
B0285.11	B0285.11	Coding_pseudogene	0.845557	0.314977	0	0	9.61678	15.6936	0.50151	0.0319563	-4.96776	0.00381715	0.0459163			1	0
B0285.12	B0285.12	ncRNA	0.330347	0.168544	0	0	0.786716	1.31119	0	0	-Inf	0.819842	1			0	0
B0285.3	B0285.3	coding	4.70352	1.24556	3.12981	0.866633	98.1091	119.838	65.5162	0.546708	-0.871158	0.0780244	0.422004			0	0
B0285.4	B0285.4	coding	19.109	4.18878	22.1771	4.71413	456.267	429.936	495.764	1.15311	0.20553	0.461797	0.982651			0	0
B0285.5	hse-5	coding	6.98404	1.38563	9.90453	1.93888	300.446	282.418	327.487	1.15958	0.213608	0.465448	0.985648	hse-5 encodes the C. elegans ortholog of the heparan sulfate modifying enzyme glucuronyl C5-epimerase; by homology, HSE-5 is predicted to function in heparan sulfate biosynthesis by catalyzing the chain-modifying epimerization of glucuronic acid to iduronic acid; during development, hse-5 activity is required for normal body size, locomotion, and nervous system development; an hse-5::gfp transcri…		0	0
B0285.6	B0285.6	coding	4.15632	0.95023	9.28596	1.87534	181.357	135.762	249.75	1.83961	0.879404	0.0142156	0.128504	B0285.6 encodes a predicted sodium-coupled carboxylate transporter that is one of four C. elegans proteins related to Drosophila Indy and the mammalian NaDC1 and NaDC3 transporters; B0285.6::lacZ reporter fusions are expressed in the excretory cell, from early larval stages through adulthood, with some later expression occasionally seen in two large unidentified structures on the dorsal side of t…		0	0
B0285.7	mnp-1	coding	15.2253	2.73309	22.2202	3.90786	907.871	822.893	1035.34	1.25817	0.331324	0.186913	0.681358	mnp-1 encodes a protein related to the M1 family of metalloproteinases, but whose sequence indicates that it is unlikely to be catalytically active (MNP-1 lacks three of the four essential zinc-binding amino acids); during embryonic development mnp-1 activity is required, likely cell autonomously, for migration of muscle cells from their lateral positions to their final positions close to the dor…		0	0
B0285.8	ckb-1	coding	9.35403	2.11188	11.3708	2.46113	207.552	205.125	211.192	1.02958	0.0420515	0.931723	1	ckb-1 encodes a putative choline kinase; CKB-1 through CKB-4 comprise a related group ('B') of choline kinases.		0	0
B0285.9	ckb-2	coding	5.00787	1.17913	6.55793	1.45861	120.893	115.053	129.654	1.12691	0.172371	0.579297	1	ckb-2 encodes an isoform of choline kinase whose activity has been verified in vitro; CKB-1 through CKB-4 comprise a related group ('B') of choline kinases; purified CKB-2 has a strong preference for choline over ethanolamine, a specific activity of 2.4 micromol/min/mg protein and a pH optimum near 10.		0	0
B0285.t1	B0285.t1	tRNA	30.7947	15.7116	0	0	0.473274	0.788791	0	0	-Inf	1	1			0	0
B0286.1	B0286.1	coding	25.7483	13.1369	15.2482	7.77969	346.514	430.311	220.818	0.513158	-0.962524	0.00129275	0.019067			1	0
B0286.2	lat-2	coding	10.1913	2.47885	6.67992	1.44303	599.926	697.248	453.945	0.651052	-0.619155	0.0449957	0.298662	lat-2 encodes a predicted transmembrane protein that is homologous to vertebrate latrophilins, alpha-latrotoxin binding proteins that are members of the Class B/secretin family of G protein-coupled receptors; by homology, LAT-2 is predicted to function as a peptide hormone receptor that couples ligand binding to heterotrimeric G protein-mediated stimulation of secretion; lat-2 is expressed in the…		0	0
B0286.3	B0286.3	coding	26.2407	13.2898	5.59852	2.85639	522.534	770.66	150.345	0.195086	-2.35782	6.73425e-12	4.17764e-10			1	0
B0286.4	ntl-2	coding	79.0644	28.8776	86.163	33.5398	2106.89	2131.92	2069.34	0.970651	-0.0429759	0.721067	1			0	0
B0286.5	fkh-6	coding	1.45999	0.744893	0.463413	0.236435	20.0968	29.3359	6.2381	0.212644	-2.23349	0.0817947	0.434794	fkh-6 encodes one of 15 C. elegans forkhead transcription factors; fkh-6 is required for several aspects of male gonadogenesis including asymmetric cell division, cell migration and sex determination and appears to act downstream of tra-1; FKH-6 is specifically expressed in the gonad.		0	0
B0286.6	try-9	coding	0.0460265	0.0234829	0.0813792	0.04152	0.921507	0.867166	1.00302	1.15667	0.209971	0.872197	1			0	0
B0294.1	B0294.1	coding	66.1779	17.6333	76.7286	19.9308	600.957	608.474	589.681	0.969116	-0.0452592	0.927801	1			0	0
B0302.1	kin-25	coding	17.9252	3.95842	25.413	4.93199	1250.16	1114.95	1452.98	1.30319	0.382044	0.191627	0.689803	kin-25 encodes a nonreceptor tyrosine kinase that is a member of the Ack subfamily of cytoplasmic tyrosine kinases.		0	0
B0302.2	B0302.2	coding	0.118805	0.0606148	0.386323	0.197104	1.03755	0.788791	1.41069	1.78842	0.838684	0.890771	1			0	0
B0302.4	B0302.4	coding	0.381279	0.19453	0	0	1.10141	0.895223	1.41069	1.57579	0.656079	0.900045	1			0	0
B0302.5	B0302.5	coding	27.3023	6.83755	32.8911	8.10214	392.322	387.956	398.872	1.02814	0.0400341	0.96614	1			0	0
B0303.11	B0303.11	coding	8.48635	1.54099	8.63	1.56373	588.935	624.009	536.324	0.859482	-0.21846	0.553733	1			0	0
B0303.14	B0303.14	coding	6.93314	1.48566	9.80862	2.01175	241.018	224.081	266.423	1.18896	0.249696	0.417311	0.950701			0	0
B0303.15	B0303.15	coding	56.2406	14.2721	47.4459	12.0529	505.563	564.714	416.836	0.738136	-0.438041	0.115327	0.536521			0	0
B0303.16	B0303.16	coding	0.461053	0.235231	0.855256	0.436355	8.83435	7.13769	11.3793	1.59426	0.672888	0.407444	0.94065			0	0
B0303.2	B0303.2	coding	6.5903	3.1874	6.83502	3.48726	100.048	103.342	95.1084	0.920328	-0.119779	0.848477	1			0	0
B0303.3	B0303.3	coding	52.1739	9.805	74.8206	13.8471	1707.3	1593.99	1877.27	1.17772	0.235992	0.448768	0.975606	B0303.3 is orthologous to the human gene 3-KETOACYL-COA THIOLASE BETA-SUBUNIT OF TRIFUNCTIONAL PROTEIN (HADHB; OMIM:143450), which when mutated leads to disease.		0	0
B0303.4	B0303.4	coding	24.6315	4.38276	28.6096	5.08117	1028.81	1021.33	1040.05	1.01833	0.026206	0.840396	1			0	0
B0303.7	B0303.7	coding	25.9421	4.88112	40.6758	7.18357	820.066	734.724	948.078	1.29039	0.367802	0.217928	0.735749			0	0
B0303.8	sdz-1	coding	0.278883	0.142287	0.22919	0.116934	3.19005	3.70761	2.41371	0.651014	-0.619239	0.840449	1			0	0
B0303.9	vps-33.1	coding	9.33939	1.83933	9.28872	1.78889	319.17	337.824	291.188	0.86195	-0.214324	0.503895	1			0	0
B0304.2	B0304.2	coding	5.72244	1.66328	4.88302	1.46049	59.7113	66.3525	49.7494	0.749775	-0.415471	0.318006	0.858444			0	0
B0304.3	cyp-23A1	coding	0.297197	0.151631	0.344286	0.172729	32.6373	34.333	30.0936	0.876521	-0.190139	0.826144	1	cyp-23A1 encodes a cytochrome P450 homologous to the human gene CYP7B1, which when mutated leads to giant cell hepatitis (OMIM:231100); as a cytochrome P450, CYP-23A1 is predicted to function as a membrane-associated, heme-containing NADPH-dependent monooxygenases that catalyzes the oxidative metabolism of a variety of exogenous compounds and endogenous substrates.		0	0
B0304.4	B0304.4	coding	4.50202	2.29695	1.89625	0.967474	31.6704	43.0451	14.6084	0.339374	-1.55905	0.00755263	0.0792868			0	0
B0304.5	sra-32	coding	0.0887568	0.0452841	0.266524	0.135982	3.44289	2.18553	5.32893	2.43828	1.28586	0.341578	0.879571			0	0
B0304.6	sra-33	coding	0.406677	0.182841	1.22832	0.404867	13.8526	9.52435	20.345	2.1361	1.09498	0.217947	0.735749			0	0
B0304.7	sra-34	coding	0.253887	0.129534	0.46376	0.190825	15.0096	13.6054	17.1159	1.25803	0.331163	0.706085	1			0	0
B0304.8	sra-35	coding	0	0	0	0	0.179045	0.298408	0	0	-Inf	1	1			0	0
B0304.9	sra-36	coding	0.208393	0.106323	0.305137	0.132724	5.92896	5.45108	6.64577	1.21916	0.285893	0.796794	1			0	0
B0310.1	B0310.1	coding	23.3843	5.10949	29.2065	5.52745	373.548	356.442	399.206	1.11997	0.163466	0.425911	0.957234	B0310.1 encodes a nematode-specific transmembrane protein; loss of B0310.1 activity via RNAi results in reduced fat content in wild-type and tub-1 mutant animals, suggesting that B0301.1 plays a role in lipid metabolism.		0	0
B0310.10	B0310.10	ncRNA	114.048	58.1878	0	0	0.115185	0.191975	0	0	-Inf	1	1			0	0
B0310.11	B0310.11	ncRNA	0	0	0	0	0.115185	0.191975	0	0	-Inf	1	1			0	0
B0310.2	B0310.2	coding	7.54767	1.58366	7.44457	1.5421	236.847	260.684	201.092	0.7714	-0.374449	0.399074	0.935947			0	0
B0310.3	B0310.3	coding	2.04769	0.569623	3.182	0.819429	63.3004	54.1744	76.9894	1.42114	0.50705	0.259032	0.794295			0	0
B0310.5	ugt-46	coding	11.9086	2.3375	38.9182	7.26689	953.024	554.083	1551.43	2.80001	1.48543	9.25415e-07	2.97252e-05			0	1
B0310.6	B0310.6	coding	1.1844	0.604286	1.98455	1.01253	8.3809	8.26285	8.55797	1.03572	0.0506278	0.96222	1			0	0
B0331.1	cyp-29A4	coding	0.286249	0.130382	0.338335	0.141294	7.97024	7.91276	8.05646	1.01816	0.0259649	0.988082	1			0	0
B0331.2	B0331.2	coding	0.143588	0.0732592	0.370324	0.144105	6.6142	4.19021	10.2502	2.44622	1.29056	0.171225	0.65223			0	0
B0334.1	ttr-18	coding	302.691	54.949	250.24	43.9633	2032.83	2357.09	1546.45	0.656082	-0.608051	0.0463139	0.303979			0	0
B0334.10	B0334.10	coding	0	0	0	0	0.179045	0.298408	0	0	-Inf	1	1			0	0
B0334.11	ooc-3	coding	17.8286	3.28582	20.4313	3.73061	544.378	553.674	530.436	0.958029	-0.0618582	0.873162	1	ooc-3 encodes a nematode-specific protein with a predicted signal sequence, four predicted transmembrane domains, and two putative PEST sequences; OOC-3 localizes to the endoplasmic reticulum (ER), and is maternally required for correct localization of PAR-2 and PAR-3 in the P1 blastomere of the two-cell stage embryo; specifically, OOC-3 is required for restricting PAR-3 to the anterior cortex of…		0	0
B0334.13	B0334.13	coding	1.92334	0.981296	1.50025	0.765434	12.0084	13.9117	9.15332	0.657958	-0.603933	0.687508	1			0	0
B0334.15	B0334.15	coding	22.2764	8.07713	34.4019	13.3919	0.916782	1.19363	0.50151	0.420155	-1.25101	1	1			0	0
B0334.17	B0334.17	ncRNA	3.73133	1.90374	0	0	0.345556	0.575926	0	0	-Inf	1	1			0	0
B0334.18	B0334.18	ncRNA	0	0	0	0	0.179045	0.298408	0	0	-Inf	1	1			0	0
B0334.2	twk-5	coding	21.9191	4.42857	23.4169	4.56031	429.478	431.637	426.238	0.987492	-0.0181588	0.95254	1	twk-5 encodes one of 44 C. elegans TWK (two-P domain K+) potassium channel subunits that contain two pore-forming domains and four transmembrane domains; as loss of TWK-5 function via RNA-mediated interference (RNAi) does not result in any abnormalities, the precise role of TWK-5 in C. elegans development and/or behavior is not yet known; TWK-5 may, however, function redundantly with other TWK ch…		0	0
B0334.3	B0334.3	coding	81.8939	14.6795	143.173	26.2685	3855.22	3281.58	4715.68	1.43702	0.523077	0.113516	0.531689			0	0
B0334.4	B0334.4	coding	55.0518	12.7769	62.6943	14.5308	698.785	702.641	693.002	0.986281	-0.0199293	0.977028	1			0	0
B0334.6	B0334.6	coding	5.59608	1.30473	5.38636	1.25119	123.573	132.393	110.344	0.833464	-0.262809	0.48181	0.993568			0	0
B0334.7	srh-44	coding	0.723214	0.27282	1.46083	0.480865	16.2223	12.6391	21.5972	1.70876	0.772954	0.244757	0.773746			0	0
B0334.8	age-1	coding	7.89174	1.40998	10.1434	1.83813	636.054	604.737	683.03	1.12947	0.17564	0.501305	1	age-1 encodes the C. elegans ortholog of the phosphoinositide 3-kinase (PI3K) p110 catalytic subunit; AGE-1, supplied maternally and embryonically, is a central component of the C. elegans insulin-like signaling pathway, lying downstream of the DAF-2/insulin receptor and upstream of both the PDK-1 and AKT-1/AKT-2 kinases and the DAF-16 forkhead type transcription factor, whose negative regulation…		0	0
B0334.9	B0334.9	Coding_pseudogene	0.00709995	0.00362242	0	0	0.115185	0.191975	0	0	-Inf	1	1			0	0
B0336.1	wrm-1	coding	13.4848	2.41617	16.6408	2.93893	727.25	707.596	756.732	1.06944	0.0968567	0.814042	1	wrm-1 encodes, along with bar-1 and hmp-2, one of three C. elegans beta-catenin-like proteins; during development, wrm-1 functions in noncanonical Wnt signaling pathways that specify cell fates in the early embryo, the somatic gonad, and postembryonic hypodermal lineages.		0	0
B0336.10	rpl-23	coding	4923.68	1237.06	4557.68	1084.96	28934.6	31162.3	25593.1	0.821284	-0.284047	0.393499	0.931513	rpl-23 encodes a large ribosomal subunit L23 protein.		0	0
B0336.11	B0336.11	coding	37.0334	6.63806	63.2713	11.2294	1516.19	1299.11	1841.8	1.41775	0.5036	0.0886978	0.45716			0	0
B0336.12	B0336.12	coding	1.10387	0.563199	1.25528	0.640449	5.13078	5.39559	4.73357	0.877305	-0.18885	0.893133	1			0	0
B0336.13	B0336.13	coding	8.09374	2.80906	8.71477	2.96655	139.612	143.761	133.388	0.927844	-0.108046	0.615126	1			0	0
B0336.2	arf-1.2	coding	263.281	53.5704	434.09	93.2444	4794.09	4352.21	5456.9	1.25382	0.326333	0.389454	0.926963	arf-1.2 encodes an ADP-ribosylation factor homolog required in vivo for embryonic development, fertility, locomotion, vulval development, and cuticular synthesis; ARF proteins are N-myristoylated GTPases that regulate membrane traffic and the actin cytoskeleton, and that activate both phospholipase D1 (PLD1) and phosphatidylinositol 4-phosphate 5-kinase.		0	0
B0336.3	B0336.3	coding	27.5174	4.77781	43.3343	7.59622	1717	1501.19	2040.71	1.35939	0.442964	0.102949	0.50095			0	0
B0336.4	rgs-5	coding	7.91919	3.19139	9.58318	3.68283	258.131	256.802	260.123	1.01293	0.0185397	0.990102	1	rgs-5 encodes a regulator of G protein signaling; by homology, RGS-5 is predicted to function as a GTPase-activating protein that binds G protein alpha subunits and negatively regulates heterotrimeric G protein signaling; loss of rgs-5 activity via RNAi or a deletion mutation results in no obvious defects, and likewise, rgs-5 overexpression has no measurable effect on egg-laying behavior, locomot…		0	0
B0336.5	B0336.5	coding	15.2188	3.22212	18.1044	3.75413	200.77	198.23	204.579	1.03203	0.0454813	0.848615	1			0	0
B0336.6	abi-1	coding	42.5076	7.88281	56.5197	9.97449	1223.56	1139.03	1350.37	1.18555	0.24555	0.637226	1	abi-1 encodes an Abl interactor orthologous to human SSH3BP1 (ABI1; OMIM:603050, mutated in acute myeloid leukemia), ABI-2 (OMIM:606442), and NESH (OMIM:606363); abi-1 is required for epidermal cell migrations during embryonic enclosure and for proper migration of the excretory cell and mechanosensory and motoneurons; ABI-1 physically interacts with the N-terminus of UNC-53/NAV2, which may provid…		0	0
B0336.7	B0336.7	coding	12.1532	2.87148	8.95461	2.53696	307.138	357.043	232.282	0.650572	-0.620219	0.117909	0.541463	B0336.7 encodes, by alternative splicing, two isoforms of a protein with a THAP or THAP-like domain; other proteins with such domains include LIN-15A, LIN-15B, LIN-36, and HIM-17 (which all interact with LIN-35/Rb), as well as CDC-14B, CTB-1, GON-14, and ~100 other proteins such as Drosophila P element transposase and human nuclear proapoptotic factor THAP1; B0336.7 is expressed in intestine and …		0	0
B0336.8	lgg-3	coding	21.9717	7.51409	27.9298	9.35985	220.624	225.804	212.852	0.94264	-0.0852206	0.721238	1	lgg-3 encodes a hydrophilic protein that is orthologous to Saccharomyces cerevisiae autophagy protein Apg12p; by homology, LGG-3 is predicted to function as a modifier protein required for a protein conjugation system essential for autophagy; in the context of this conjugation system, LGG-3 is predicted to interact with Apg7p and Apg5p homologs (encoded by M7.5 and Y71G12B.12a, respectively) to e…		0	0
B0336.9	swp-1	coding	48.268	12.6586	54.4648	13.8101	1591.66	1658.36	1491.6	0.899446	-0.152891	0.448478	0.975606	swp-1 encodes a protein containing two SWAP (Suppressor-of-White-APricot splicing regulator) domains that have been implicated in RNA binding; orthologous to C. briggsae CBG09000.		0	0
B0344.1	B0344.1	Coding_pseudogene	0.496559	0.220216	0.353489	0.180352	4.72359	5.6574	3.32288	0.587352	-0.767702	0.671889	1			0	0
B0344.2	wrt-9	coding	0.738422	0.2596	1.00064	0.32684	23.2942	21.7918	25.5478	1.17235	0.229408	0.63799	1	wrt-9 encodes a hedgehog-like protein, with an N-terminal signal sequence, a Wart domain, and a C-terminal region of proline-rich, low-complexity sequence; the Wart domain is predicted to form a cysteine-crosslinked protein involved in intercellular signalling, and it has subtle similarity to the N-terminal Hedge domain of HEDGEHOG proteins; WRT-9 has no obvious function in RNAi assays.		0	0
B0348.1	B0348.1	coding	0.491437	0.250733	2.53089	1.29127	1.70103	0.682359	3.22904	4.73218	2.2425	0.520673	1			0	0
B0348.2	B0348.2	coding	11.4576	4.89311	71.7994	27.9795	79.2414	35.0787	145.485	4.1474	2.05221	1.15283e-06	3.64084e-05			0	1
B0348.4	egl-8	coding	41.9481	7.94413	47.4001	8.70673	3986.14	4021.78	3932.67	0.977843	-0.0323255	0.747516	1	egl-8 encodes a phospholipase C beta homolog that affects pharyngeal pumping, defecation, and activity levels; it is genetically downstream of egl-30 with respect to aldicarb-induced paralysis, and is expressed in most or all neurons, with the strongest staining in the head and tail ganglia, and in the intestine.		0	0
B0348.5	B0348.5	coding	0.397857	0.202988	0.399749	0.203954	5.03739	4.78047	5.42277	1.13436	0.181877	0.785434	1			0	0
B0348.6	ife-3	coding	63.3116	11.6169	67.0812	12.1171	1119.18	1149	1074.45	0.935118	-0.0967804	0.601395	1	ife-3 encodes one of five C. elegans homologs of the mRNA cap-binding protein eIF4E; by homology, IFE-3 is predicted to bind capped mRNA and mediate its recruitment to ribosomes during translation initiation; in vitro, IFE-3 binds a monomethylated guanosine cap structure but does not bind a trimethylated guanosine cap, which suggests that IFE-3 likely mediates translation of those mRNAs that do n…		0	0
B0350.13	21ur-3043	u21RNA	0	0	2808.72	1433.02	0.200604	0	0.50151	Inf	Inf	0.731055	1			0	0
B0350.2	unc-44	coding	184.725	48.6579	226.255	61.6847	20877.7	20788.7	21011.3	1.01071	0.0153647	0.984179	1	The unc-44 gene encodes an ankyrin-like protein required for proper sex myoblast and axonal guidance during development.		0	0
B0350.3	B0350.3	coding	0	0	0	0	0.363671	0	0.909177	Inf	Inf	0.731173	1			0	0
B0350.63	21ur-8655	u21RNA	0	0	0	0	0.200604	0	0.50151	Inf	Inf	0.731055	1			0	0
B0350.70	B0350.70	ncRNA	0	0	0	0	0.179045	0.298408	0	0	-Inf	1	1			0	0
B0350.73	B0350.73	ncRNA	0	0	0	0	0.202557	0.337595	0	0	-Inf	1	1			0	0
B0350.74	B0350.74	ncRNA	2.42814	1.23885	0	0	2.91766	4.52842	0.50151	0.110747	-3.17466	0.262678	0.799399			0	0
B0350.79	B0350.79	ncRNA	0	0	0	0	0.202557	0.337595	0	0	-Inf	1	1			0	0
B0350.82	B0350.82	ncRNA	0	0	6.12541	3.12521	0.564275	0	1.41069	Inf	Inf	0.470304	0.986345			0	0
B0353.1	B0353.1	coding	33.2866	16.0376	49.0495	15.6626	47.0308	45.9301	48.6818	1.05991	0.0839441	0.691782	1			0	0
B0361.10	ykt-6	coding	25.3327	4.71485	35.3618	7.35306	532.772	518.988	553.446	1.06639	0.0927419	0.877427	1			0	0
B0361.11	B0361.11	coding	0.153869	0.0785046	0.31838	0.134951	6.6118	4.85489	9.24716	1.90471	0.929574	0.373405	0.911256			0	0
B0361.2	B0361.2	coding	36.2789	13.5289	22.7553	8.58136	385.211	453.471	282.821	0.62368	-0.681122	0.0295108	0.222202			0	0
B0361.3	B0361.3	coding	8.87337	2.43149	9.41716	2.50376	321.212	331.427	305.89	0.922948	-0.115679	0.800478	1			0	0
B0361.4	B0361.4	coding	10.3632	4.06286	11.7975	5.64389	218.356	217.387	219.809	1.01114	0.0159855	0.919511	1			0	0
B0361.5	psd-1	coding	55.5178	10.8362	100.266	19.3972	1540.94	1269.41	1948.24	1.53476	0.618012	0.157998	0.624682			0	0
B0361.6	B0361.6	coding	15.2046	3.16388	23.954	4.84612	445.522	389.959	528.866	1.35621	0.439581	0.161005	0.63097			0	0
B0361.7	pho-5	coding	21.7396	4.9501	22.2528	5.03393	715.137	759.068	649.241	0.855314	-0.225474	0.460022	0.981932			0	0
B0361.8	B0361.8	coding	22.3522	4.09668	34.6293	6.24954	900.601	830.954	1005.07	1.20954	0.274457	0.328956	0.869249			0	0
B0361.9	B0361.9	coding	79.9286	18.105	71.3137	15.7771	1452.26	1610.69	1214.63	0.754106	-0.407161	0.203835	0.712727			0	0
B0365.1	B0365.1	coding	10.3999	1.85428	11.4814	2.01054	666.811	680.154	646.795	0.950953	-0.0725538	0.784641	1			0	0
B0365.2	B0365.2	Coding_pseudogene	0.0246524	0.0125778	0	0	0.767504	1.27917	0	0	-Inf	0.775849	1			0	0
B0365.3	eat-6	coding	261.798	55.7607	690.519	175.571	25872.4	18346.8	37160.7	2.02545	1.01825	0.000919869	0.0141496	eat-6 encodes an ortholog of the alpha subunit of a sodium/potassium ATPase, which in turn affects Na+,K(+)-ATPase activity of membranes by affecting the level of the phosphorylated intermediate of the Na+,K(+)-ATPase; EAT-6 affects relaxation of the pharyngeal muscles, fertility (and thus affects feeding); EAT-6 also affects body length, life span, and ASE, ASI and ASJ axonal outgrowth.		0	1
B0365.5	clec-225	coding	2.46073	0.884024	7.31107	1.66233	89.7065	45.8142	155.545	3.39512	1.76346	2.66724e-06	7.94577e-05			0	1
B0365.6	clec-41	coding	4.86988	1.0981	68.4073	12.0605	966.377	179.458	2146.76	11.9624	3.58044	1.95794e-31	5.20145e-29			0	1
B0365.7	B0365.7	coding	0.388667	0.104147	0.51615	0.127997	70.0776	64.1538	78.9632	1.23084	0.299644	0.34029	0.878993			0	0
B0379.1	B0379.1	ncRNA and coding	171.089	40.1841	131.663	30.6213	1821.89	2101.83	1401.99	0.667031	-0.584174	0.070096	0.394517			0	0
B0379.11	B0379.11	ncRNA	9.29005	4.73982	4.70829	2.40219	0.548113	0.913522	0	0	-Inf	0.918472	1			0	0
B0379.2	B0379.2	coding	0.2939	0.149949	0	0	1.97461	3.29102	0	0	-Inf	0.259146	0.794537			0	0
B0379.3	mut-16	coding	12.0354	2.35529	16.7422	2.9798	799.469	744.683	881.649	1.18393	0.243579	0.705772	1	mut-16 encodes a glutamine/asparagine (Q/N)-rich domain-containing protein that lacks obvious homologs outside of other nematode species; MUT-16 activity is required for RNA-mediated interference (RNAi), transgene silencing in germ-line and somatic tissues, and for maintaining low levels of transposon mobilization; MUT-16 is thus predicted to play a role in chromatin organizataion and/or regulati…		0	0
B0379.4	scpl-1	coding	89.3097	16.5482	154.927	29.2361	4073.47	3402.19	5080.38	1.49327	0.578472	0.0340046	0.245636	scpl-1 encodes, by alternative splicing, two protein isoforms of a putative class-C RNA polymerase II (RNAPII) carboxyl-terminal domain (CTD) phosphatase, orthologous to budding yeast PSR1 and PSR2 and human CTDSP1 (OMIM:605323), CTDSP2 (OMIM:608711, amplified in sarcoma), and CTDSPL (OMIM:608592, deleted in epithelial cancer), and paralogous to C. elegans SCPL-3 and human CTDSPL2; more distantly…		0	0
B0379.6	B0379.6	coding	0	0	0	0	0.115185	0.191975	0	0	-Inf	1	1			0	0
B0379.7	B0379.7	coding	1.35274	0.448335	0.323059	0.164826	22.4627	32.2761	7.74263	0.239888	-2.05957	0.00776259	0.0807774			0	0
B0391.1	B0391.1	Coding_pseudogene	0	0	0	0	0.575926	0.959877	0	0	-Inf	0.867316	1			0	0
B0391.10	B0391.10	coding	0.897137	0.457723	1.47771	0.614249	18.2725	15.9914	21.6941	1.35661	0.440005	0.945762	1			0	0
B0391.11	fbxa-152	coding	19.3233	4.16694	11.9053	2.62576	331.754	407.345	218.366	0.536071	-0.899505	0.0352291	0.251645			0	0
B0391.4	str-12	coding	0.0287643	0.0146757	0.0254733	0.0129966	0.969389	0.67519	1.41069	2.08932	1.06303	0.783963	1			0	0
B0391.5	fbxa-153	coding	7.31296	1.74171	10.5572	2.39155	171.723	156.843	194.041	1.23716	0.307037	0.297985	0.837227	fbxa-153 encodes a protein with an N-terminal F-box domain and a C-terminal FTH domain; FBXA-153 has no obvious non-nematode orthologs; FBXA-153 shares N-terminal UNC-13 binding, and thus may share at least some functions, with ERI-1, W04D2.6, and Y55F3AM.13; FBXA-153 has no obvious function in mass RNAi assays.		0	0
B0391.6	fbxa-154	coding	1.26599	0.378267	0.93027	0.285701	37.0958	42.4111	29.1229	0.686682	-0.542286	0.388247	0.926196	This gene encodes a protein containing an F-box, a motif predicted to mediate protein-protein interactions either with homologs of yeast Skp-1p or with other proteins; this gene's encoded protein also contains an FTH/DUF38 motif, which may also mediate protein-protein interaction.		0	0
B0391.8	B0391.8	Coding_pseudogene	1.22035	0.380203	2.29954	0.619122	39.0333	31.3261	50.594	1.61508	0.691601	0.170315	0.65008			0	0
B0391.9	fbxa-139	coding	2.9848	1.43796	2.68477	1.28488	7.93931	6.8582	9.56099	1.3941	0.479331	0.657597	1			0	0
B0393.1	rps-0	coding	3823.88	1089.64	8409.61	2882.44	79631.8	61503.9	106823	1.73686	0.796478	0.0130219	0.120461	rps-0 encodes a small ribosomal subunit SA protein that appears to function as both a ribosomal component and a laminin receptor; by homology, RPS-0 is predicted to play roles in protein biosynthesis and cell adhesion; in C. elegans, RPS-0 activity is required for embryonic and germline development, vulval morphogenesis, and the overall health of the animal.		0	0
B0393.14	B0393.14	ncRNA	1.95173	0.995781	6.48251	3.3074	1.7142	0.913522	2.91522	3.19119	1.67409	0.473465	0.988936			0	0
B0393.2	rbg-3	coding	22.5182	4.08036	29.4781	5.22918	872.927	822.788	948.136	1.15235	0.204574	0.472143	0.988128			0	0
B0393.3	B0393.3	coding	9.21152	1.77498	11.4647	2.16097	367.041	355.88	383.783	1.0784	0.108898	0.574209	1			0	0
B0393.4	B0393.4	coding	0.0380516	0.0194141	0.0369946	0.0188748	1.68706	1.80874	1.50453	0.831809	-0.265675	1	1			0	0
B0393.5	B0393.5	coding	0.395427	0.143115	0.792229	0.234812	37.0907	28.7572	49.591	1.72447	0.786154	0.0887353	0.45716			0	0
B0393.6	B0393.6	coding	1.90094	0.529176	2.03523	0.548726	60.7111	58.6573	63.7917	1.08753	0.121059	0.597311	1			0	0
B0393.7	B0393.7	coding	1.53162	0.673254	2.0694	1.01992	27.2105	26.5632	28.1815	1.06092	0.085319	0.845124	1			0	0
B0393.8	B0393.8	coding	234.12	77.0564	0	0	1202.69	2004.48	0	0	-Inf	2.62148e-22	4.19828e-20			1	0
B0393.9	B0393.9	coding	88.6696	16.5905	61.9593	11.3873	962.995	1105.17	749.74	0.678396	-0.5598	0.233157	0.755557			0	0
B0395.1	nhx-1	coding	1.49164	0.448692	2.17951	0.592571	48.7332	43.5216	56.5506	1.29937	0.377809	0.380048	0.917614	nhx-1 encodes a sodium/proton exchanger expressed intracellularly within hypodermal and muscle cells; NHX-1 is required for embryonic viability, and is thought to prevent intracellular acidification by catalysing the electroneutral exchange of vesicular sodium for an intracellular proton.		0	0
B0395.10	B0395.10	ncRNA	43.8217	22.358	0	0	0.739691	1.23282	0	0	-Inf	0.836545	1			0	0
B0395.2	mboa-1	coding	3.42629	0.822796	1.69231	0.471342	72.9467	94.4728	40.6577	0.430364	-1.21637	0.00966315	0.0965502	mboa-1 encodes a putative acyl-Coenzyme A:cholesterol ('sterol') O-acyltransferase, orthologous to human SOAT1 (OMIM:102642); MBOA-1 is required for normal locomotion and normally long lifespan in mass RNAi assays; mboa-1 is expressed in the seam cells and nervous systems of larvae and adults, and in the adult reproductive system.		0	0
B0395.3	B0395.3	coding	40.8058	7.31934	53.5725	9.46954	1925.32	1877.03	1997.75	1.06432	0.0899288	0.816922	1	B0395.3 is orthologous to the human gene CHOLINE ACETYLTRANSFERASE ISOFORM R (CHAT; OMIM:118490), which when mutated leads to disease.		0	0
B0395.7	B0395.7	ncRNA	1.50361	0.767148	0	0	1.62238	2.70397	0	0	-Inf	0.370303	0.907891			0	0
B0395.t1	B0395.t1	tRNA	27.978	14.2745	0	0	0.789064	0.980766	0.50151	0.511345	-0.96763	1	1			0	0
B0399.1	kcnl-1	coding	22.4499	4.13791	45.0769	8.26413	1026.63	811.972	1348.62	1.66091	0.731978	0.0224799	0.183256			0	0
B0399.2	oac-1	coding	0.0828683	0.0422797	0.156561	0.0798781	4.90772	4.23001	5.92428	1.40053	0.485978	0.666289	1			0	0
B0399.3	B0399.3	ncRNA	0	0	0	0	1.44825	0.867166	2.31986	2.67523	1.41966	0.690118	1			0	0
B0399.t2	B0399.t2	RNA_pseudogene	0	0	0	0	0.179045	0.298408	0	0	-Inf	1	1			0	0
B0403.10	B0403.10	ncRNA	0	0	0	0	1.01279	1.68798	0	0	-Inf	0.80276	1			0	0
B0403.2	ubc-17	coding	3.66137	0.813332	3.24151	0.730954	131.617	144.001	113.04	0.784991	-0.349252	0.308304	0.848839			0	0
B0403.3	B0403.3	coding	0.990626	0.38586	2.34839	0.749805	27.6957	21.0194	37.7101	1.79407	0.843233	0.0831346	0.438715			0	0
B0403.4	tag-320	coding	93.985	16.6739	156.287	28.4474	3796.48	3225.11	4653.53	1.44291	0.528979	0.0989447	0.490288			0	0
B0403.5	B0403.5	coding	1.77822	0.472526	1.86753	0.491745	58.8618	60.8211	55.9229	0.919467	-0.121131	0.888773	1			0	0
B0403.6	B0403.6	coding	7.38085	1.91944	6.87853	1.79504	125.861	133.741	114.043	0.852715	-0.229864	0.688786	1			0	0
B0403.8	B0403.8	ncRNA	2.08156	1.06202	0	0	0.202557	0.337595	0	0	-Inf	1	1			0	0
B0410.2	vang-1	coding	6.40819	2.29031	8.23516	2.87319	214.717	208.982	223.319	1.06861	0.0957314	0.82286	1	vang-1 encodes an ortholog of Drosophila VAN GOGH (also known as STRABISMUS); VANG-1 enables Wnt-directed planar cell polarity; VANG-1 is required for the fully asymmetrical division of B.a versus B.p cells, though this requirement is quantitatively weak.		0	0
B0410.3	B0410.3	coding	58.986	12.0754	56.1658	12.1365	777.171	847.048	672.355	0.793762	-0.333222	0.179563	0.668432			0	0
B0412.1	dac-1	coding	3.88777	1.20848	2.45833	0.692969	73.046	90.2292	47.2711	0.523901	-0.932635	0.749237	1	dac-1 encodes the C. elegans ortholog of Dachshund, a transcriptional regulator first described in Drosophila that is a member of the SKI/SNO/DAC family of proteins; dac-1 is expressed at higher levels in the AFD thermosensory neurons as compared to the AWB olfactory neurons and likely plays a role in thermosensory behavior as on thermal gradients dac-1 mutants fail to suppress cryophilic drive b…		0	0
B0412.2	daf-7	coding	40.5115	7.74842	41.8149	7.89541	1140.83	1192.36	1063.54	0.891962	-0.164945	0.454278	0.980364	daf-7 encodes a member of the transforming growth factor beta superfamily; in C. elegans, DAF-7 functions as part of a signaling pathway that interprets environmental conditions to regulate energy-balance pathways that affect dauer larval formation, fat metabolism, egg laying, and feeding behavior; daf-7 reporter gene fusions are expressed exclusively in the ASI sensory neurons.		0	0
B0412.3	B0412.3	coding	19.8252	3.54449	27.7203	4.92617	1395.73	1287.37	1558.26	1.21042	0.275508	0.42107	0.95387			0	0
B0412.4	rps-29	coding	4843.41	2041.47	3849.41	1551.95	6840.32	7339.78	6091.15	0.829882	-0.269022	0.673968	1	rps-29 encodes a small ribosomal subunit S29 protein; by homology, RPS-29 is predicted to function in protein biosynthesis; in C. elegans, RPS-29 activity is broadly required for embryonic and germline development, normal body coloration and morphology, normal postembryonic growth rates, and the overall health of the animal.		0	0
B0412.6	B0412.6	snoRNA	2.80919	1.43326	28.6722	14.6287	1.74634	0.298408	3.91824	13.1305	3.71485	0.112033	0.52751			0	0
B0412.7	B0412.7	snoRNA	91.6642	46.7674	75.2435	38.3895	14.7322	14.1461	15.6114	1.10359	0.142198	0.926942	1			0	0
B0414.1	srz-4	coding	0.137253	0.070027	0.296611	0.151332	4.27074	3.23095	5.83044	1.80456	0.851646	0.529395	1			0	0
B0414.2	rnt-1	coding	7.52448	1.5959	10.3213	2.05854	218.698	201.508	244.483	1.21327	0.278895	0.481242	0.992867	rnt-1 encodes a transcription factor that is the sole C. elegans member of the RUNX family of transcriptional regulators; rnt-1 activity is required for several developmental processes, including regulation of hypodermal seam cell proliferation and proper development of the male tail; RNT-1 can physically interact with SMA-4 and regulates, either directly or indirectly, expression of tlp-1 and ck…		0	0
B0414.3	hil-5	coding	29.4456	6.95781	16.4507	4.05027	313.894	395.513	191.466	0.484095	-1.04664	0.0722929	0.401619			0	0
B0414.5	cpb-3	coding	0.943087	0.263328	1.01556	0.29159	52.6875	55.2134	48.8988	0.885633	-0.17522	1	1	cpb-3 encodes a CPEB orthologous to Drosophila ORB, zebrafish ZORBA, and human CPEB1, and paralogous to FOG-1 and CPB-1/2; CPB-3 inhibits physiological apoptosis in oocytes, keeping it down to a normal level of ~50% in hermaphrodite gonads; independently of apoptosis, CPB-3 is also required for normal oogenesis, sperm/oocyte switching (upstream of FEM-3), and the transistion from mitosis to meios…		0	0
B0414.6	glh-3	coding	1.94835	0.481536	2.6714	0.627056	107.359	98.2838	120.973	1.23085	0.29966	0.566583	1	glh-3 encodes a predicted DEAD-like RNA helicase; GLH-3 interacts with itself and with CSN-5, KGB-1, ZYX-1, and GLH-1 in vitro, and is expressed in association with P granules throughout development.		0	0
B0414.7	mtk-1	coding	17.7696	3.15321	18.1196	3.2899	1652.75	1726.23	1542.53	0.893581	-0.16233	0.765385	1			0	0
B0414.8	vps-51	coding	16.2307	2.98602	16.3443	3.05505	788.416	820.602	740.137	0.901944	-0.14889	0.846956	1			0	0
B0416.1	B0416.1	coding	6.43945	1.15604	9.99973	1.75031	547.142	482.357	644.32	1.33577	0.417675	0.188523	0.683642			0	0
B0416.2	B0416.2	coding	0.116537	0.0594577	0.0665313	0.0339445	0.991621	1.31836	0.50151	0.380404	-1.39439	1	1			0	0
B0416.3	B0416.3	coding	3.80922	1.06488	4.902	1.32118	70.7173	67.226	75.9541	1.12983	0.176107	0.512562	1			0	0
B0416.4	B0416.4	coding	0.883791	0.354399	0.363273	0.185343	7.41855	10.0239	3.51057	0.350221	-1.51366	0.439967	0.970364			0	0
B0416.5	B0416.5	coding	67.0807	12.2311	133.188	25.2267	3193.93	2573	4125.32	1.60331	0.681058	0.0190017	0.161186			0	0
B0416.6	gly-13	coding	5.99573	1.27696	6.93714	1.44362	267.327	266.235	268.966	1.01026	0.0147235	0.997608	1	gly-13 encodes an experimentally verified UDP-N-acetylglucosamine alpha-3-D-mannoside beta-1,2-N-acetylglucosaminyltransferase I (GnT I), that is the primary GnT I enzyme in vivo, and that can act on unusual substrates; gly-13 is expressed throughout development in many cell types; gly-13 has no obvious function in vivo, since a deletion allele of gly-13 is phenotypically normal even as a double …		0	0
B0416.7	B0416.7	coding	7.28467	2.26417	13.392	3.48559	66.9817	56.1921	83.166	1.48003	0.565625	0.174776	0.658105			0	0
B0416.8	B0416.8	ncRNA	0	0	0	0	0.200604	0	0.50151	Inf	Inf	0.731055	1			0	0
B0432.1	B0432.1	coding	0.342366	0.174677	0.34269	0.174842	2.47506	2.51595	2.41371	0.959361	-0.0598542	0.942623	1			0	0
B0432.10	B0432.10	coding	7.15342	1.66778	5.962	1.43841	131.232	151.175	101.317	0.670198	-0.57734	0.10513	0.508778			0	0
B0432.11	B0432.11	coding	0.0460483	0.023494	0	0	0.230371	0.383951	0	0	-Inf	1	1			0	0
B0432.13	B0432.13	coding	7.3912	2.06844	5.85381	1.82903	124.583	142.205	98.1497	0.690198	-0.534917	0.169837	0.649385			0	0
B0432.14	B0432.14	coding	27.3456	9.96259	24.795	8.91863	90.611	98.5209	78.7462	0.799284	-0.32322	0.32466	0.864699			0	0
B0432.2	djr-1.1	coding	64.8602	12.4043	50.6186	9.73286	543.03	632.134	409.375	0.647607	-0.626809	0.0617049	0.362823	djr-1.1 encodes an ortholog of DJ-1 (OMIM:602533, mutated in early-onset Parkinson disease); DJR-1.1 is required for resistance to rotenone, a mitochondrial complex I inhibitors that mimics Parkinson disease (PD); djr-1.1(RNAi) animals are partly rescued from PD-like sensitivity by D-beta-hydroxybutyrate or tauroursodeoxycholic acid, and fully rescued by both; by orthology with DJ-1, DJR-1.1 may …		0	0
B0432.3	mrpl-41	coding	175.03	31.348	181.282	32.6097	1401.84	1478.63	1286.66	0.870167	-0.200635	0.295609	0.833873			0	0
B0432.4	misc-1	coding	89.7843	16.3655	192.651	35.1005	2211.26	1678.18	3010.89	1.79414	0.843293	0.00260732	0.0340717			0	1
B0432.5	cat-2	coding	3.12861	0.781786	3.59137	0.870347	93.8953	94.0681	93.6361	0.995408	-0.00664061	0.923789	1	cat-2 encodes the dopamine biosynthetic enzyme tyrosine hydroxylase; mutations in cat-2 affect dopamine levels that in turn affect locomotory slowing in response to food; expressed in dopamanergic as well as other neurons, male spicules, and male ray neurons.		0	0
B0432.6	B0432.6	coding	4.23786	1.19407	0.971374	0.338001	73.4876	105.51	25.4539	0.241246	-2.05142	0.143162	0.597108			0	0
B0432.7	B0432.7	coding	2.12199	0.536204	2.07773	0.526332	93.8256	102.313	81.0953	0.792624	-0.335292	0.528475	1			0	0
B0432.8	B0432.8	coding	3.24057	1.21281	3.33474	1.2208	6.07516	5.08864	7.55495	1.48467	0.570142	0.730168	1			0	0
B0432.9	B0432.9	coding	3.9632	1.53935	5.33568	1.74069	88.4931	80.675	100.22	1.24227	0.312983	0.460059	0.981932			0	0
B0454.1	lin-8	coding	9.55723	2.32683	8.94303	2.19555	111.195	117.968	101.036	0.856467	-0.223531	0.438494	0.969088	lin-8 is a class A synthetic multivulva (synMuv) gene that functions redundantly with class B synMuv genes to negatively regulate Ras-mediated signaling during vulval induction.		0	0
B0454.10	sri-30	coding	1.65764	0.526719	3.53186	0.958857	39.1365	29.3239	53.8554	1.83657	0.877015	0.0945605	0.475561			0	0
B0454.13	B0454.13	ncRNA	2.39659	1.22275	0	0	0.202557	0.337595	0	0	-Inf	1	1			0	0
B0454.2	sri-31	coding	2.03923	0.639189	3.60086	1.00963	42.5479	34.4035	54.7645	1.59183	0.670687	0.188191	0.683095			0	0
B0454.24	B0454.24	ncRNA	0	0	0	0	0.230371	0.383951	0	0	-Inf	1	1			0	0
B0454.3	sri-28	coding	0.424312	0.171623	0.434549	0.19421	7.23783	7.56998	6.73961	0.890308	-0.167624	0.993736	1			0	0
B0454.4	sri-29	coding	1.6961	0.550963	2.43172	0.708622	32.8056	28.9708	38.5578	1.33092	0.41242	0.428142	0.959877			0	0
B0454.5	B0454.5	coding	5.65803	1.64356	2.48068	0.913138	35.9225	47.7701	18.1512	0.379971	-1.39604	0.00689254	0.0737283			0	0
B0454.6	B0454.6	coding	10.4753	2.00543	19.3157	3.47781	470.878	380.85	605.92	1.59097	0.669906	0.0328469	0.239322			0	0
B0454.7	clec-2	coding	0.865634	0.305815	0.082192	0.0419347	12.1079	19.1768	1.50453	0.0784559	-3.67197	0.00483118	0.0554616			0	0
B0454.8	B0454.8	coding	0.396665	0.151627	0.130649	0.0666577	11.88	16.5192	4.92126	0.297912	-1.74704	0.249343	0.779727			0	0
B0454.9	B0454.9	coding	15.8211	3.34783	9.41908	2.06492	338.312	408.574	232.919	0.570077	-0.810772	0.0557131	0.341864			0	0
B0457.1	lat-1	coding	33.6041	6.02939	45.4204	8.1773	2486.39	2328.76	2722.83	1.16922	0.225543	0.51427	1	lat-1 encodes a predicted latrophilin that affects embryonic elongation, pharyngeal development, and reproductive organ formation; apically localized in developing epithelia and localized to presynaptic surfaces in neurons.		0	0
B0457.14	B0457.14	ncRNA	0	0	0	0	0.115185	0.191975	0	0	-Inf	1	1			0	0
B0457.2	B0457.2	coding	25.9813	4.80429	24.6288	4.58015	561.203	598.664	505.011	0.843563	-0.245431	0.490672	1			0	0
B0457.3	B0457.3	Coding_pseudogene	0.0787794	0.0401936	0	0	0.763203	1.27201	0	0	-Inf	0.828052	1			0	0
B0457.4	B0457.4	coding	0.198601	0.101327	0	0	2.82949	4.71582	0	0	-Inf	0.123271	0.55479			0	0
B0457.6	B0457.6	coding	43.7901	12.2101	59.2637	16.1693	366.264	343.672	400.151	1.16434	0.219511	0.477919	0.9909			0	0
B0462.1	B0462.1	coding	2.72176	0.660893	7.75306	1.55531	151.978	97.1825	234.171	2.4096	1.26879	0.00372217	0.0450672			0	1
B0462.2	sri-68	Coding_pseudogene	0.0396621	0.0202358	0.205401	0.104796	1.51015	0.636003	2.82137	4.4361	2.14929	0.41952	0.953037			0	0
B0462.3	fbxb-119	coding	0.480331	0.220194	0.1113	0.0567857	6.41401	8.34963	3.51057	0.420446	-1.25001	0.686346	1			0	0
B0462.4	B0462.4	coding	0.91593	0.467311	1.29051	0.596991	4.94767	4.96528	4.92126	0.991134	-0.0128474	0.897523	1			0	0
B0462.5	B0462.5	coding	5.01619	1.46215	8.65438	2.34663	71.5165	60.8252	87.5534	1.43943	0.525495	0.194849	0.694755			0	0
B0464.1	dars-1	coding	71.4476	15.7369	111.92	25.4483	2838.95	2467.29	3396.44	1.37659	0.461095	0.0624922	0.366434	drs-1 encodes a putative aspartyl(D) tRNA synthetase		0	0
B0464.2	B0464.2	coding	26.0634	7.61179	26.4123	8.35515	1337.74	1385.52	1266.07	0.913787	-0.130071	0.888289	1			0	0
B0464.3	nlp-36	coding	458.593	193.514	575.194	262.09	1039.39	1093.41	958.358	0.876484	-0.1902	0.322018	0.862983			0	0
B0464.4	bre-3	coding	23.7119	4.74592	39.0388	7.84694	1442.87	1149.47	1882.97	1.63813	0.712045	0.02163	0.177739	bre-3 encodes a protein similar to beta-glycosyltransferases from bacteria that is required for the toxicity of Bacillus thuringiensis Cry5B; BRE-3 may act in a pathway with bre-5 and is expressed and functions in the gut epithelium.		0	0
B0464.5	spk-1	coding	84.7879	16.4054	132.262	26.8846	5699.39	4984.52	6771.7	1.35855	0.442063	0.118554	0.543459	spk-1 encodes a serine/threonine kinase orthologous to the highly conserved serine/arginine-rich protein kinases (SRPKs) that phosphorylate SR proteins, essential components of the pre-mRNA splicing machinery; SPK-1, required for embryogenesis and germline development, can directly bind and phosphorylate RSP-3 (CeSF2/ASF), an SR splicing factor homolog; SPK-1 is expressed predominantly in the adu…		0	0
B0464.6	B0464.6	coding	13.1766	6.64039	22.8948	11.6197	692.39	593.411	840.859	1.41699	0.502833	0.0779048	0.421458			0	0
B0464.7	baf-1	coding	92.1086	18.5744	81.403	14.6764	566.864	607.994	505.169	0.830878	-0.267291	0.419162	0.952709	baf-1 encodes a small, novel protein that is highly conserved amongst metazoa; BAF-1 binds double-stranded DNA nonspecifically in vitro and is essential for proper chromosome segregation, embryogenesis, and gonad development in vivo; biochemical and phenotypic analyses suggest that BAF-1 functions as an intramolecular bridge that mediates nuclear assembly and chromatin capture by the reforming nu…		0	0
B0464.8	tag-342	coding	7.25285	2.58843	12.2498	4.26219	271.822	230.055	334.473	1.45388	0.539909	0.0498907	0.318315			0	0
B0464.9	B0464.9	coding	14.7285	7.51454	17.2624	8.80735	294.063	291.509	297.895	1.02191	0.0312647	1	1			0	0
B0478.1	jnk-1	coding	31.3643	5.66026	41.405	7.31791	912.268	862.415	987.046	1.14451	0.194735	0.536968	1	jnk-1 encodes a serine/threonine kinase that is the sole C. elegans member of the c-Jun N-terminal kinase (JNK) subgroup of mitogen-activated protein (MAP) kinases; jnk-1 is required for normal coordinated locomotion as well as for normal adult lifespan and response to heat and oxidative stress; JNK-1 exhibits kinase activity in vitro that is dependent upon activation by the JKK-1/MAPKK; in addit…		0	0
B0478.3	B0478.3	coding	29.994	9.78031	34.1575	10.9394	194.101	189.811	200.538	1.05651	0.0793111	1	1			0	0
B0491.1	B0491.1	coding	17.2376	3.80555	18.8599	3.89857	420.358	429.817	406.169	0.944981	-0.0816425	1	1			0	0
B0491.11	B0491.11	ncRNA	77.7633	39.6752	0	0	0.810228	1.35038	0	0	-Inf	0.857907	1			0	0
B0491.2	sqt-1	coding	0	0	0.308033	0.15716	2.13157	0	5.32893	Inf	Inf	0.0211524	0.175025	sqt-1 encodes a cuticle collagen; during larval and adult development, sqt-1 activity is required, likely redundantly, for normal cuticle, and hence organismal, morphology; sqt-1 mRNA abundance oscillates during larval development, peaking at one point during each larval stage and peaking again in adults; sqt-1 transcripts are also detected in animals at the L1-L2d molt; in the temporally distinc…		0	0
B0491.3	rmd-3	coding	0.256489	0.130862	0.628007	0.258902	5.25331	3.11277	8.46412	2.71916	1.44316	0.239615	0.766163			0	0
B0491.4	lgc-20	coding	7.67834	1.65242	12.3202	2.54278	325.789	292.204	376.166	1.28734	0.364395	0.136379	0.583694			0	0
B0491.5	B0491.5	coding	248.272	45.951	312.035	58.5622	5414.55	5360.55	5495.56	1.02518	0.0358843	0.818934	1			0	0
B0491.6	B0491.6	coding	25.1922	4.57413	26.6385	4.86903	796.036	827.789	748.406	0.904103	-0.145441	0.49185	1			0	0
B0491.7	B0491.7	coding	8.34859	3.40658	6.19134	2.74985	110.774	129.18	83.166	0.643799	-0.635318	0.0992127	0.490868	B0491.7 encodes a putative diphthine synthase orthologous to S. cerevisiae DPH5; DPH5 is an S-adenosylmethionine:EF-2 methyltransferase required for the enzymatic conversion of 3-amino-3-carboxypropyl-histidine to diphthine; DPH5 adds at least the last two of the three methyl groups present in diphthine, and is homologous to bacterial AdoMet:uroporphyrinogen III methyltransferases.		0	0
B0491.8	clh-2	coding	11.7275	2.12644	18.6153	3.35668	733.635	642.835	869.836	1.35313	0.436295	0.153883	0.618617	clh-2 encodes a chloride channel protein that is required for embryonic viability; may have two transcripts transcribed from alternative promoters, and the two transcripts might be expressed in different cell types.		0	0
B0491.9	B0491.9	ncRNA	0	0	0	0	0.971342	1.01279	0.909177	0.8977	-0.155695	1	1			0	0
B0491.t1	B0491.t1	tRNA	1358.75	693.24	0	0	5.72759	9.54599	0	0	-Inf	0.130955	0.572304			0	0
B0491.t2	B0491.t2	tRNA	1358.75	692.221	0	0	5.52504	9.20839	0	0	-Inf	0.124974	0.558932			0	0
B0495.1	sre-1	coding	1.41439	0.469799	1.16176	0.386693	25.2969	29.1418	19.5296	0.670159	-0.577424	0.451663	0.977541	sre-1 encodes a putative seven transmembrane chemoreceptor; an SRE-1::GFP reporter is expressed in the ADL and ASJ amphid sensory neurons.		0	0
B0495.10	cpna-5	coding	37.3232	6.53066	48.1237	8.43005	2044.8	1979.15	2143.28	1.08293	0.114937	0.518215	1			0	0
B0495.13	B0495.13	ncRNA	1.67345	0.853801	0	0	0.179045	0.298408	0	0	-Inf	1	1			0	0
B0495.14	B0495.14	ncRNA	0	0	0	0	0.200604	0	0.50151	Inf	Inf	0.731055	1			0	0
B0495.15	B0495.15	ncRNA	14.7342	7.51745	5.97472	3.04833	8.29493	7.6601	9.24716	1.20719	0.271647	0.81951	1			0	0
B0495.2	B0495.2	coding	18.9544	5.67258	20.0128	6.43888	884.33	916.253	836.446	0.912898	-0.131475	0.690302	1			0	0
B0495.4	nhx-2	coding	14.3764	2.72523	28.8534	5.24041	1049.63	802.562	1420.24	1.76963	0.823449	0.00414958	0.0491872	nhx-2 encodes a sodium/proton exchanger expressed in the apical membranes of intestinal cells; NHX-2 is required for normally high growth rates, and for propagation or maintenance of the germline, NHX-2 is thought to prevent intracellular acidification by catalysing the electroneutral exchange of extracellular sodium for an intracellular proton.		0	1
B0495.5	B0495.5	coding	13.9781	2.57956	13.3607	2.48121	608.094	648.833	546.985	0.843029	-0.246346	0.416951	0.950633			0	0
B0495.6	B0495.6	coding	31.4867	9.965	20.9606	6.76561	298.401	324.632	259.053	0.797988	-0.325561	0.481004	0.992685			0	0
B0495.7	B0495.7	coding	33.9023	7.48903	49.8154	10.4435	2236.43	2039.88	2531.26	1.24089	0.311371	0.250989	0.781736			0	0
B0495.8	B0495.8	coding	81.7607	20.5237	79.8478	22.2582	834.364	924.324	699.424	0.756687	-0.402231	0.234899	0.75872			0	0
B0495.9	B0495.9	coding	34.1477	7.76883	32.7391	7.39301	593.359	631.34	536.389	0.849604	-0.235137	0.537635	1			0	0
B0496.1	B0496.1	coding	0.0198887	0.0101473	0.0697443	0.0355838	0.542715	0.298408	0.909177	3.04676	1.60728	0.928764	1			0	0
B0496.11	B0496.11	coding	23.5612	12.021	42.4206	21.0436	111.69	89.9968	144.23	1.60261	0.680427	0.0383579	0.267086			0	0
B0496.15	B0496.15	ncRNA	0	0	0	0	0.200604	0	0.50151	Inf	Inf	0.731055	1			0	0
B0496.18	B0496.18	ncRNA	0	0	0	0	0.179045	0.298408	0	0	-Inf	1	1			0	0
B0496.3	unc-82	coding	41.5182	8.61714	43.1729	8.60265	2835.93	2739.59	2980.44	1.08792	0.12157	0.769163	1			0	0
B0496.5	srtx-1	coding	1.12075	0.393018	1.0588	0.384209	24.3205	25.3617	22.7587	0.897363	-0.156237	0.887032	1			0	0
B0496.6	B0496.6	coding	0.345793	0.176425	0.268265	0.13687	3.13168	3.61032	2.41371	0.668558	-0.580876	0.977529	1			0	0
B0496.7	valv-1	coding	17.5415	8.94974	14.7767	7.53913	95.8002	106.691	79.4647	0.744814	-0.425047	0.526766	1	valv-1 encodes one of two C. elegans small LIM domain-containing proteins related to the mammalian CRIP (Cysteine-Rich Intestinal Protein) family of proteins; in C. elegans, valv-1 activity is required for normal functioning of the valves connecting the pharynx to the intestine, the intestine to the rectum, and the uterus to the spermatheca; a valv-1::gfp promoter fusion is expressed in the phary…		0	0
B0496.8	tag-224	coding	8.83347	1.78273	12.0537	2.30736	313.379	290.89	347.114	1.19328	0.254937	0.407873	0.940784	tag-224 encodes an ortholog of Drosophila CG6522-PA and of human LMCD1 and TESTIN; TAG-224 is dispensable for Wnt-directed planar cell polarity and the fully asymmetrical division of B.a versus B.p cells.		0	0
B0507.1	B0507.1	coding	1.81006	0.455906	2.54852	0.598872	72.0158	67.0283	79.497	1.18602	0.246129	0.530018	1			0	0
B0507.10	B0507.10	coding	3.34363	0.848388	1.50091	0.487284	53.5869	69.7301	29.3722	0.421226	-1.24733	0.062793	0.367244			0	0
B0507.11	srx-115	coding	1.6673	0.538201	1.65237	0.530583	26.9393	28.7859	24.1694	0.839625	-0.252183	0.614352	1			0	0
B0507.13	B0507.13	ncRNA	0	0	77.853	39.7209	0.430975	0.383951	0.50151	1.30618	0.385357	0.975058	1			0	0
B0507.14	B0507.14	ncRNA	0.660936	0.337212	0	0	0.202557	0.337595	0	0	-Inf	1	1			0	0
B0507.2	B0507.2	coding	44.9868	8.81663	44.1433	8.6399	1073.4	1144.16	967.252	0.845384	-0.242322	0.57451	1			0	0
B0507.3	B0507.3	coding	13.1858	2.64259	16.2975	3.07939	337.146	327.054	352.284	1.07714	0.107211	0.619006	1			0	0
B0507.4	B0507.4	coding	0.372131	0.189863	0.251515	0.128324	2.88835	3.53911	1.9122	0.540304	-0.888157	0.779903	1			0	0
B0507.5	B0507.5	coding	0.155415	0.0792934	0	0	0.953227	1.58871	0	0	-Inf	0.665178	1			0	0
B0507.6	B0507.6	coding	0.958442	0.261381	0.18974	0.0778378	33.631	49.5526	9.74867	0.196734	-2.34568	0.000709224	0.0114148			1	0
B0507.7	B0507.7	coding	0.415686	0.212085	0.0633477	0.0323203	5.96382	8.93667	1.50453	0.168355	-2.57042	0.176404	0.661802			0	0
B0507.8	B0507.8	coding	2.34976	0.643168	0.562968	0.210582	46.3604	67.2782	14.9838	0.222713	-2.16674	0.00021571	0.00410704			1	0
B0507.9	B0507.9	coding	0.470516	0.210813	0.471266	0.211195	8.66568	8.40314	9.05948	1.07811	0.108499	0.872741	1			0	0
B0511.1	fkb-7	coding	2.78436	0.811628	2.452	0.735423	46.0371	48.0984	42.9452	0.892862	-0.163491	0.86991	1	fkb-7 encodes a peptidylprolyl cis/trans isomerase homologous to mammalian FK506-binding proteins; by homology, FKB-7 could function in a number of different processes including protein folding, signal transduction, and regulation of muscle contraction; however, as loss of fkb-7 function via RNA-mediated interference (RNAi) does not result in any obvious abnormalities, the precise role of FKB-7 i…		0	0
B0511.10	eif-3.E	coding	58.8451	10.7834	83.8769	14.8905	1803.1	1628.98	2064.3	1.26724	0.341686	0.322658	0.863764	eif-3.E encodes the C. elegans ortholog of the translation initiation factor 3 subunit e (eIF3e/Int-6); by homology, EIF-3.E is predicted to be a component of three different protein complexes, the eIF3 translation initiation factor, the 26S proteasome, and the COP9 signalosome; such association suggests that EIF-3.E may serve as a regulatory factor that coordinates the translational and degradat…		0	0
B0511.11	B0511.11	coding	0.636816	0.310822	0.679457	0.233988	25.6568	28.1324	21.9433	0.780004	-0.358447	0.61477	1			0	0
B0511.12	B0511.12	coding	17.0275	2.95781	20.7928	3.5648	1952.3	1919.65	2001.29	1.04253	0.0600872	0.878773	1	B0511.12 encodes an ortholog of Drosophila PECANEX, and thus may participate in GLP-1/LIN-12 signalling.		0	0
B0511.13	B0511.13	coding	4.22852	0.950163	3.18938	0.739143	149.331	171.832	115.579	0.672631	-0.572113	0.123646	0.555556			0	0
B0511.14	B0511.14	coding	5.13355	1.10677	7.54223	1.60056	224.847	200.269	261.716	1.30682	0.386064	0.139531	0.590263			0	0
B0511.2	B0511.2	coding	1.93579	0.674989	0.0437122	0.0223021	41.4675	68.5065	0.909177	0.0132714	-6.23553	1.04288e-10	5.67451e-09			1	0
B0511.3	fbxa-125	coding	0.431304	0.191852	0.627365	0.263682	6.42204	5.79189	7.36726	1.272	0.347095	1	1	This gene encodes a protein containing an F-box, a motif predicted to mediate protein-protein interactions either with homologs of yeast Skp-1p or with other proteins; this gene's encoded protein also contains an FTH/DUF38 motif, which may also mediate protein-protein interaction.		0	0
B0511.4	tag-344	coding	0.292674	0.128044	0.593798	0.239119	7.68022	5.61104	10.784	1.92192	0.942551	0.459316	0.981932			0	0
B0511.5	cutl-14	coding	3.58687	1.41562	12.4061	3.40439	106.407	59.6857	176.488	2.95696	1.56412	9.98333e-05	0.00205126			0	1
B0511.7	B0511.7	coding	15.6358	3.39121	17.2675	4.15079	307.033	308.024	305.547	0.991958	-0.0116493	0.937527	1			0	0
B0511.8	tag-264	coding	26.0938	4.76684	39.9565	6.99684	996.871	903.857	1136.39	1.25727	0.330293	0.340428	0.87904			0	0
B0511.9	cdc-26	coding	37.1775	7.39786	56.343	10.5156	679.02	594.692	805.513	1.35451	0.437766	0.147252	0.606772	cdc-26 encodes, by alternative splicing, two isoforms of a probable anaphase-promoting complex/cyclosome (APC/C) component that has cryptic orthology to budding yeast Cdc26p, and that is required for normal meiosis and asymmetric one-cell embryonic division; although CDC-26 and Cdc26p have little obvious sequence similarity, they do share a common motif in their N-terminal domains, and yeast cdc2…		0	0
B0513.1	lin-66	coding	63.4683	21.9842	143.594	44.699	3427.54	3005.12	4061.16	1.35142	0.434471	0.225665	0.744331	lin-66 encodes an unfamiliar protein, with visible homologs only in nematodes, that was identified in screens for molecules that interact with GEX-3, a homolog of mammalian protein ligands of the small GTPase Rac1, that is essential for ventral enclosure during embryonic development; LIN-66 is expressed in body wall and vulval muscles, and is also detected in the intestine, neurons, and probably …		0	0
B0513.12	B0513.12	Coding_pseudogene	21.7305	9.89912	0	0	25.0222	41.7037	0	0	-Inf	3.2284e-09	1.4522e-07			1	0
B0513.2	B0513.2	coding	29.7141	6.13679	19.416	4.11571	266.518	317.239	190.437	0.600294	-0.736258	0.150405	0.61335			0	0
B0513.20	21ur-1259	u21RNA	0	0	0	0	0.200604	0	0.50151	Inf	Inf	0.731055	1			0	0
B0513.27	21ur-296	u21RNA	0	0	0	0	2.74184	2.9606	2.41371	0.815277	-0.294637	1	1			0	0
B0513.3	rpl-29	coding	10089.1	2304.76	10866.8	2516.69	22961	23356.6	22367.6	0.957658	-0.0624175	0.612249	1	rpl-29 encodes a large ribosomal subunit L29 protein; by homology, RPL-29 is predicted to function in protein biosynthesis; in C. elegans, loss of rpl-29 function via RNA-mediated interference (RNAi) does not result in any obvious abnormalities.		0	0
B0513.30	21ur-5407	u21RNA	0	0	0	0	0.784763	0.973598	0.50151	0.51511	-0.957047	1	1			0	0
B0513.32	21ur-3538	u21RNA	0	0	0	0	0.76125	0.93441	0.50151	0.536713	-0.897777	1	1			0	0
B0513.4	B0513.4	coding	28.2873	14.3274	8.68141	4.22222	23.2155	21.9734	25.0785	1.14131	0.190693	0.865634	1			0	0
B0513.40	21ur-1921	u21RNA	0	0	0	0	0.925413	1.54236	0	0	-Inf	0.717576	1			0	0
B0513.43	21ur-7671	u21RNA	0	0	0	0	1.20948	1.01279	1.50453	1.48554	0.570985	0.678453	1			0	0
B0513.49	21ur-11045	u21RNA	0	0	0	0	1.73455	2.28479	0.909177	0.397926	-1.32943	0.783359	1			0	0
B0513.5	B0513.5	coding	21.5258	4.02082	18.2073	3.29342	778.64	852.742	667.486	0.782753	-0.353372	0.21915	0.737171			0	0
B0513.51	21ur-12638	u21RNA	0	0	0	0	2.11526	2.85676	1.00302	0.351105	-1.51003	0.794238	1			0	0
B0513.53	21ur-11173	u21RNA	0	0	0	0	0.179045	0.298408	0	0	-Inf	1	1			0	0
B0513.6	B0513.6	coding	0.0660913	0.0337201	0	0	1.3309	2.21816	0	0	-Inf	0.516188	1			0	0
B0513.68	21ur-7585	u21RNA	0	0	0	0	0.363671	0	0.909177	Inf	Inf	0.731173	1			0	0
B0513.7	B0513.7	Coding_pseudogene	4.1338	1.0559	0	0	87.6189	146.031	0	0	-Inf	4.22786e-23	7.12457e-21			1	0
B0513.74	21ur-10500	u21RNA	0	0	0	0	0.179045	0.298408	0	0	-Inf	1	1			0	0
B0513.80	21ur-7060	u21RNA	0	0	0	0	2.10038	3.16629	0.50151	0.15839	-2.65844	0.522137	1			0	0
B0513.81	21ur-9543	u21RNA	0	0	0	0	0.179045	0.298408	0	0	-Inf	1	1			0	0
B0513.82	21ur-9656	u21RNA	0	0	0	0	2.17131	2.61583	1.50453	0.575163	-0.797958	0.993831	1			0	0
B0513.9	B0513.9	coding	42.405	13.1738	30.2004	6.50765	352.849	453.366	202.074	0.445721	-1.16579	8.2107e-05	0.00172953			1	0
B0523.1	kin-31	coding	0.847811	0.432557	1.23692	0.610381	23.6877	21.2139	27.3984	1.29153	0.36908	0.616188	1	kin-31 encodes a predicted tyrosine protein kinase expressed in the nucleus and cytoplasm of body-wall muscle cells; the expression of kin-31 was experimentally verified by RT-PCR.		0	0
B0523.3	pgl-2	coding	2.82747	0.715071	2.14909	0.611464	85.4229	98.7781	65.3901	0.66199	-0.59512	0.2475	0.776963	pgl-2 encodes a novel protein of 532 amino acids that, in C. elegans, is one of three PGL protein family members; PGL-2 associates with P granules during postembryonic development; PGL-2 interacts with PGL-1, an additional P granule component, in yeast two-hybrid assays, but neither protein is required for proper localization of the other.		0	0
B0523.5	fli-1	coding	6.94183	1.26862	7.47821	1.35929	675.4	682.688	664.468	0.973311	-0.0390275	0.956286	1	fli-1 encodes a protein with an N-terminal amphipathic leucine-rich region and gelsolin repeats that is orthologous to Drosophila and human Flightless I; FLI-1 can interact with human Ha-Ras and human actin in vitro; fli-1 mRNA levels are highest in embryos.		0	0
B0523.t1	sup-5	tRNA	0	0	0	0	0.115185	0.191975	0	0	-Inf	1	1	sup-5 encodes a tryptophan tRNA; sup-5 mutations were first identified as suppressors of a subset of null mutations that affect muscle structure and assembly; further characterization indicated that sup-5 mutations function as informational suppressors that confer allele-specific suppression of nonsense mutations in many different genes by promoting readthrough of amber (UAG) chain-terminating co…		0	0
B0524.4	B0524.4	coding	0	0	0	0	0.200604	0	0.50151	Inf	Inf	0.731055	1			0	0
B0524.5	B0524.5	coding	0.196505	0.100258	0	0	0.865855	1.44309	0	0	-Inf	0.697992	1			0	0
B0524.6	B0524.6	coding	4.83417	1.33376	5.87256	1.51945	88.2244	89.3189	86.5827	0.969366	-0.0448873	0.802553	1			0	0
B0545.1	tpa-1	coding	41.2915	7.32633	52.5929	9.23398	2153.53	2092.01	2245.81	1.07351	0.10234	0.758937	1	tpa-1 encodes two protein kinase C isoforms, TPA-1A and TPA-1B; analysis of tpa-1 mutations indicates that at least one TPA-1 isoform plays a role in nicotine-induced adaptation and that both isoforms appear to play a role in gpa-12/G protein-mediated signaling that modulates feeding and growth.		0	0
B0545.3	scl-23	coding	0.0561702	0.0286583	0.210118	0.107203	1.86754	0.959877	3.22904	3.36401	1.75018	0.696464	1			0	0
B0545.4	B0545.4	coding	0.58368	0.297796	0.499962	0.255083	6.78087	7.35192	5.92428	0.805814	-0.311482	0.908568	1			0	0
B0546.1	mai-2	coding	718.167	134.288	733.509	139.166	3775.59	3980.12	3468.81	0.871536	-0.198369	0.512221	1	mai-2/B0546.1 is orthologous to mitochondrial intrinsic ATPase inhibitor protein (IF(1)), which blocks reverse action (ATP hydrolysis) by F(0)F(1)-ATPase when its (normally required) proton gradient is lost; MAI-2 has a mitochondrial import signal at its N-terminus, and is transported to yeast mitochondria; MAI-2 can inhibit yeast F(0)F(1)-ATPase, and this inhibition is pH-dependent; MAI-2's tert…		0	0
B0546.2	B0546.2	coding	40.7346	18.1557	48.7414	23.6788	1258.96	1269.79	1242.72	0.978685	-0.0310828	0.832938	1			0	0
B0546.3	B0546.3	coding	11.9425	2.46963	14.0255	2.8509	375.174	371.645	380.469	1.02374	0.0338529	0.934664	1			0	0
B0546.4	B0546.4	coding	77.4	13.931	66.6121	12.1524	857.987	969.013	691.448	0.713558	-0.486896	0.0799074	0.42758			0	0
B0546.5	B0546.5	coding	0.890493	0.316456	0.0931818	0.0475417	11.1163	17.2523	1.9122	0.110837	-3.17349	0.00705604	0.0751214			0	0
B0547.1	csn-5	coding	37.9008	6.8075	40.0835	7.23122	739.678	773.529	688.902	0.890596	-0.167158	0.5367	1	csn-5 encodes an ortholog of subunit 5 of the COP9 signalosome complex (CSN5), which in turn is a pan-eukaryotic multiprotein complex that positively regulates E3 ubiquitin ligases, physically interacts with SCF-type E3 ubiquitin ligases, and probably regulates protein degradation; CSN-5 (along with KGB-1 and ZYX-1) physically binds germline RNA helicases (GLH proteins), and csn-5(RNAi) results i…		0	0
B0547.23	21ur-14076	u21RNA	0	0	0	0	0.115185	0.191975	0	0	-Inf	1	1			0	0
B0547.3	srd-14	Coding_pseudogene	0.156891	0.0800464	0.787149	0.338277	7.33527	3.48955	13.1039	3.75517	1.90888	0.0727672	0.403255			0	0
B0547.4	srd-8	coding	0.0544715	0.0277916	0.163342	0.0833378	1.46508	0.895223	2.31986	2.59138	1.37372	0.690837	1			0	0
B0547.5	srd-6	Coding_pseudogene	0.0419882	0.0214226	0	0	0.230371	0.383951	0	0	-Inf	1	1			0	0
B0554.1	B0554.1	coding	0	0	0	0	0.29423	0.490383	0	0	-Inf	1	1			0	0
B0554.4	B0554.4	coding	0	0	0.021117	0.010774	0.200604	0	0.50151	Inf	Inf	0.731055	1			0	0
B0554.5	B0554.5	coding	1.2031	0.361437	5.99334	1.30687	77.94	34.3527	143.321	4.17204	2.06075	1.77503e-07	6.44404e-06			0	1
B0554.6	dod-20	coding	0.664174	0.255912	2.38103	0.675622	25.7425	15.5703	41.0007	2.63327	1.39686	0.0854942	0.446369			0	0
B0554.7	B0554.7	coding	0.865902	0.326457	0.830364	0.308609	22.7469	24.2857	20.4388	0.841599	-0.248795	0.701931	1			0	0
B0563.1	B0563.1	coding	0.117882	0.0601439	0.461192	0.235302	1.68639	0.867166	2.91522	3.36178	1.74922	0.395835	0.93312			0	0
B0563.10	B0563.10	coding	0.114944	0.0586449	0.538453	0.274721	1.50262	0.895223	2.41371	2.69621	1.43093	0.520529	1			0	0
B0563.16	B0563.16	ncRNA	0	0	0	0	0.115185	0.191975	0	0	-Inf	1	1			0	0
B0563.2	tsp-11	coding	9.28065	2.30026	11.4451	2.73821	155.071	152.622	158.745	1.04012	0.0567437	0.812917	1			0	0
B0563.4	tmbi-4	coding	115.754	24.0391	164.796	33.8721	2273.19	2085.7	2554.43	1.22473	0.292468	0.353191	0.891729			0	0
B0563.5	B0563.5	coding	14.5167	4.80864	13.7134	4.55161	78.9155	86.6576	67.3023	0.776646	-0.364671	0.616288	1			0	0
B0563.6	B0563.6	coding	10.0117	2.03732	12.7703	2.47669	286.672	279.649	297.206	1.06278	0.0878464	0.733668	1			0	0
B0563.7	B0563.7	coding	5.49823	2.80522	2.86572	1.4621	66.8326	83.2796	42.1622	0.506273	-0.982013	0.0381604	0.266121			0	0
B0563.8	B0563.8	coding	1.20555	0.615077	0	0	1.23727	1.72778	0.50151	0.290263	-1.78457	0.87933	1			0	0
B0563.9	B0563.9	coding	2.06913	1.05568	72.3217	32.2416	26.7108	1.9472	63.8563	32.794	5.03536	7.55397e-13	5.2485e-11			0	1
B0564.1	exos-4.1 or tin-9.2	coding	36.6832	9.69515	46.8243	8.63352	686.909	629.818	772.546	1.22662	0.294686	0.538118	1			0	0
B0564.10	unc-30	coding	10.5637	2.25193	16.9789	3.33459	235.103	199.926	287.868	1.43987	0.525941	0.152315	0.615415	unc-30 encodes a homeodomain-containing protein that is orthologous to the Pitx family of homeodomain transcription factors; during develpoment, UNC-30 controls the terminal differentiation of all 19 type D GABA-ergic motor neurons by directly regulating the expression of UNC-25/GAD and UNC-47/VGAT, which regulate GABA formation and secretion, respectively; UNC-30 is expressed most strongly in ty…		0	0
B0564.11	B0564.11	coding	11.7852	2.37474	15.2645	2.96627	275.279	263.981	292.226	1.107	0.146651	0.7778	1			0	0
B0564.2	B0564.2	coding	12.3998	6.32643	13.1256	6.69673	136.751	141.293	129.939	0.91964	-0.120859	0.590818	1			0	0
B0564.3	B0564.3	coding	117.04	21.4871	150.738	27.7214	3552.62	3326.56	3891.72	1.16989	0.226377	0.307244	0.848084			0	0
B0564.4	B0564.4	coding	22.316	4.62617	0.184483	0.094124	290.667	482.168	3.41673	0.00708618	-7.14078	3.23783e-29	7.77802e-27			1	0
B0564.6	B0564.6	coding	22.091	4.12827	0	0	321.704	536.173	0	0	-Inf	9.74079e-46	8.45987e-43			1	0
B0564.7	B0564.7	coding	15.3916	2.80499	20.5427	3.70582	574.634	542.388	623.004	1.14863	0.199917	0.477051	0.990191			0	0
B0564.9	B0564.9	coding	17.3205	3.41393	0	0	321.704	536.173	0	0	-Inf	9.74079e-46	8.45987e-43			1	0
BE0003N10.1	BE0003N10.1	coding	2.41133	0.58974	5.045	1.11277	145.737	110.625	198.405	1.79349	0.842771	0.131898	0.573353			0	0
BE0003N10.2	chin-1	coding	4.45458	1.02827	3.73454	0.865878	149.785	168.283	122.038	0.725194	-0.463562	0.158503	0.625757			0	0
BE0003N10.3	BE0003N10.3	coding	0.460492	0.214519	0.403245	0.205737	38.8477	42.8243	32.8827	0.767852	-0.381101	0.622445	1			0	0
BE0003N10.t4	BE0003N10.t4	RNA_pseudogene	0	0	0	0	0.200604	0	0.50151	Inf	Inf	0.731055	1			0	0
BE10.2	agmo-1	coding	1.92056	0.51137	2.86418	0.69999	73.8751	63.6066	89.2779	1.4036	0.489127	0.234479	0.75774			0	0
BE10.3	BE10.3	coding	0.217679	0.0971131	0.215809	0.096159	7.47323	8.56843	5.83044	0.680455	-0.555427	0.840474	1			0	0
BE10.4	BE10.4	coding	3.31497	1.37289	5.0367	1.63722	65.9274	58.5312	77.0217	1.31591	0.396059	0.385933	0.923858			0	0
BE10.6	BE10.6	Coding_pseudogene	223.676	108.87	0	0	37.1275	61.8792	0	0	-Inf	0.000506822	0.00861908			1	0
C01A2.1	C01A2.1	coding	2.23525	0.591827	1.95378	0.538058	94.7747	103.976	80.9722	0.778756	-0.360757	0.359623	0.897978			0	0
C01A2.10	C01A2.10	ncRNA	0	0	0	0	1.33913	2.23188	0	0	-Inf	0.457818	0.981763			0	0
C01A2.2	C01A2.2	coding	43.5986	15.7167	49.3568	15.8428	221.7	244.902	186.897	0.763149	-0.389963	0.33027	0.86992			0	0
C01A2.3	C01A2.3	coding	11.9169	2.55583	39.5989	7.19607	402.629	241.457	644.387	2.66875	1.41616	7.77905e-06	0.000212196			0	1
C01A2.4	C01A2.4	coding	46.9101	8.95265	43.6235	8.12439	448.731	483.309	396.863	0.821138	-0.284304	0.298898	0.838233			0	0
C01A2.5	C01A2.5	coding	37.3542	7.86102	40.8389	8.54546	679.761	694.36	657.864	0.947439	-0.0778955	0.861438	1			0	0
C01A2.6	C01A2.6	coding	0.194582	0.0992765	0.724965	0.330581	4.58891	2.42386	7.83648	3.23306	1.6929	0.158929	0.626321			0	0
C01A2.7	nlp-38	coding	38.8409	7.61791	40.3856	7.88485	341.223	359.78	313.386	0.87105	-0.199173	0.407241	0.940468			0	0
C01A2.9	C01A2.9	coding	0.18643	0.0951173	0	0	0.179045	0.298408	0	0	-Inf	1	1			0	0
C01B10.1	drh-2	Coding_pseudogene	68.1296	12.1554	48.7485	8.52158	4578.48	5320.36	3465.66	0.651397	-0.618392	0.0401232	0.276395			0	0
C01B10.10	C01B10.10	coding	5.2337	1.14566	4.03984	0.905673	192.896	230.877	135.924	0.588732	-0.764317	0.0895249	0.45955			0	0
C01B10.11	C01B10.11	coding	48.6278	8.63393	97.0836	17.1315	1185.86	920.903	1583.3	1.71929	0.781816	0.0186032	0.15888	C01B10.11 encodes a novel protein, conserved amongst nematodes; loss of C01B10.11 function via large-scale RNAi experiments indicates that C01B10.11 is required for coordinated locomotion and normal body morphology; expression studies indicate that C01B10.11 mRNA is enriched in the intestine.		0	0
C01B10.3	C01B10.3	coding	7.18995	1.58467	11.7961	2.34919	311.177	246.997	407.447	1.6496	0.722118	0.0185071	0.158239	C01B10.3 encodes a paralog of IPP-5, and thus may functionally overlap with ipp-5 in vivo.		0	0
C01B10.33	21ur-13554	u21RNA	0	0	0	0	1.61653	2.69421	0	0	-Inf	0.35267	0.891186			0	0
C01B10.4	C01B10.4	coding	1.50506	0.425276	1.49371	0.42017	60.9155	69.3841	48.2126	0.694865	-0.525196	0.292444	0.831087			0	0
C01B10.44	C01B10.44	coding	0.139911	0.0713832	0.268786	0.137136	2.24508	1.46398	3.41673	2.33386	1.22272	0.434133	0.96532			0	0
C01B10.45	C01B10.45	ncRNA	7.81726	3.9884	0	0	1.95238	2.64785	0.909177	0.343364	-1.54219	0.610154	1			0	0
C01B10.5	hil-7	coding	210.215	48.1036	869.712	389.485	1011.92	1046.25	960.429	0.917973	-0.123476	0.561403	1	hil-7 encodes a histone H1.1 isoform that is required in the germline for chromatin silencing (assayed by silencing of transgenic DNA), for proliferation and differentiation, and for fertility; hil-7(RNAi) phenotypes resemble the Mes phenotype resulting from the desilencing of genes required for somatic differentiation in the germline; HIL-7 is required in both the hermaphrodite and the male germ…		0	0
C01B10.6	C01B10.6	coding	202.065	38.277	274.279	55.0765	6026.81	5692.72	6527.95	1.14672	0.197512	0.742988	1			0	0
C01B10.7	C01B10.7	coding	0.481801	0.245817	1.96614	0.883863	4.09727	1.97983	7.27342	3.67376	1.87726	0.632997	1			0	0
C01B10.8	C01B10.8	coding	18.1309	3.33658	31.6245	5.69816	841.358	717.861	1026.6	1.43009	0.516104	0.0845019	0.442749			0	0
C01B10.9	C01B10.9	coding	19.977	3.72668	23.2258	4.27617	734.125	734.269	733.908	0.999509	-0.000708519	0.900016	1			0	0
C01B12.1	sqt-2	coding	0.107332	0.0547612	0.140221	0.0715413	1.48106	1.19363	1.9122	1.602	0.679875	0.783403	1	sqt-2 encodes a collagen required for normal alae formation and body morphology; sqt-2 mutants exhibit a slightly dumpy phenotype and the bodies of mutants are helically twisted.		0	0
C01B12.2	C01B12.2	coding	27.1089	5.33321	31.7505	6.20378	697.285	693.828	702.472	1.01246	0.0178626	0.9725	1			0	0
C01B12.3	C01B12.3	coding	13.8411	2.61068	12.1376	2.30873	456.854	507.445	380.967	0.750756	-0.413583	0.226056	0.744693	C01B12.3 is orthologous to the human gene VITELLIFORM MACULAR DYSTROPHY PROTEIN (VMD2; OMIM:153700), which when mutated leads to disease.		0	0
C01B12.4	C01B12.4	coding	6.39974	1.52931	8.02355	1.8709	139.296	137.76	141.599	1.02787	0.0396618	1	1			0	0
C01B12.5	C01B12.5	coding	3.48955	0.827776	3.55727	0.833459	117.96	123.268	109.998	0.892351	-0.164316	0.633102	1			0	0
C01B12.8	C01B12.8	coding	1.26453	0.645168	0.539711	0.275363	21.8973	29.181	10.9717	0.375987	-1.41124	0.0471314	0.307682			0	0
C01B12.9	C01B12.9	ncRNA	39.2308	14.5747	17.3276	6.63665	102.793	136.986	51.5032	0.375975	-1.41129	0.00301151	0.0380091			1	0
C01B4.1	str-257	coding	0.334793	0.147725	0	0	3.49434	5.8239	0	0	-Inf	0.0729173	0.403664			0	0
C01B4.2	C01B4.2	Coding_pseudogene	1.7066	0.870714	0	0	1.63336	2.72227	0	0	-Inf	0.349202	0.887054			0	0
C01B4.3	str-258	coding	1.16751	0.387876	0	0	12.7915	21.3191	0	0	-Inf	3.04221e-05	0.000714096			1	0
C01B4.4	srd-62	Coding_pseudogene	1.69955	0.566276	0	0	16.8559	28.0932	0	0	-Inf	1.30888e-06	4.09927e-05			1	0
C01B4.5	srd-61	coding	2.18559	0.667837	0	0	21.3302	35.5503	0	0	-Inf	0.000116947	0.00236776			1	0
C01B4.6	C01B4.6	coding	12.4206	2.96374	0	0	126.063	210.105	0	0	-Inf	8.77387e-15	7.33788e-13			1	0
C01B4.7	C01B4.7	coding	44.6007	8.93801	0	0	672.564	1120.94	0	0	-Inf	1.71847e-15	1.52175e-13			1	0
C01B4.8	C01B4.8	coding	4.04162	0.973107	0	0	69.4726	115.788	0	0	-Inf	1.12995e-19	1.44155e-17			1	0
C01B4.9	C01B4.9	coding	3.01101	0.724071	0	0	60.6838	101.14	0	0	-Inf	6.68658e-10	3.26111e-08			1	0
C01B7.1	ztf-12	coding	46.4124	9.43413	70.0156	14.614	2815.8	2690.81	3003.29	1.11613	0.158502	0.598817	1			0	0
C01B7.16	C01B7.16	ncRNA	6.78268	3.46055	0	0	0.230371	0.383951	0	0	-Inf	1	1			0	0
C01B7.4	tag-117	coding	17.9818	6.93616	23.2141	8.93961	913.729	872.919	974.942	1.11688	0.159468	0.643408	1			0	0
C01B7.5	C01B7.5	coding	3.02592	1.17338	2.79717	1.10959	22.1071	23.2192	20.4388	0.880254	-0.184008	0.802666	1			0	0
C01B7.6	rpm-1	coding	7.92441	1.44363	4.44106	0.788862	1528.72	1915.96	947.855	0.494714	-1.01533	0.0235055	0.189402	rpm-1 encodes an E3 ubiquitin ligase that contains an N-terminal RCC1 (regulator of chromosome condensation)-like guanine nucleotide exchange factor (GEF) domain and that is orthologous to Drosophila highwire and murine Phr1; RPM-1 functions autonomously within several different types of neurons to regulate presynaptic differentiation; in regulating axon termination, RPM-1 acts through the GLO-4 …		0	0
C01B7.7	C01B7.7	coding	10.3623	2.63065	0	0	68.7941	114.657	0	0	-Inf	1.25769e-11	7.59353e-10			1	0
C01B9.1	C01B9.1	coding	3.21837	0.630842	7.62873	1.35136	451.796	315.88	655.67	2.0757	1.05359	0.0013216	0.0194273			0	1
C01B9.4	C01B9.4	coding	0.335494	0.17117	0	0	0.29423	0.490383	0	0	-Inf	1	1			0	0
C01B9.5	C01B9.5	Coding_pseudogene	3.1744	1.61959	4.98924	2.54553	17.8993	15.5161	21.4741	1.38399	0.468831	0.735668	1			0	0
C01C10.1	clc-2	coding	10.2551	2.52685	11.8829	2.82139	159.448	159.939	158.712	0.992332	-0.0111056	0.807817	1	clc-2 encodes a claudin homolog, closely similar to CLC-1, that is required for normal cohesion of apical junctions in epithelia; claudins are integral membrane proteins with four transmembrane sequences that are found in mammalian tight junctions (TJs), induce TJs when transgenically expressed in cells normally lacking them, and can mediate the specific conductance of of specific ions (e.g., mag…		0	0
C01C10.2	C01C10.2	coding	39.3481	7.50138	31.0979	6.1376	550.816	652.035	398.989	0.611914	-0.708598	0.0511821	0.323195			0	0
C01C10.3	acl-12	coding	16.5895	3.10985	30.0726	5.45944	661.642	532.923	854.72	1.60383	0.681523	0.0173398	0.150836			0	0
C01C10.4	clc-5	coding	22.1697	4.83056	32.4561	6.80551	455.544	413.748	518.238	1.25254	0.324862	0.192121	0.690436	clc-5 encodes a claudin homolog that may be required for normal cohesion of apical junctions in epithelia; CLC-5 is worm-specific, with obvious homologs only in C. elegans; CLC-5 has no obvious function in mass RNAi assays; claudins are integral membrane proteins with four transmembrane sequences that are found in mammalian tight junctions (TJs), induce TJs when transgenically expressed in cells …		0	0
C01C4.1	nlp-1	coding	108.325	27.0212	171.883	42.3824	1272.83	1106.5	1522.32	1.37579	0.460263	0.147814	0.607866	nlp-1 encodes a predicted neuropeptide-like protein of the MSFamide family with similarity to Aplysia californica (sea hare) buccalin, a neuropeptide that regulates acetylcholine-induced muscle contraction; NLP-1 is expressed in the phasmid PHB tail sensory neuron, lateral neurons, head neurons, and the intestine; the precise role of NLP-1 in nervous system function and development is not yet kno…		0	0
C01C4.2	C01C4.2	coding	0.760623	0.288072	0.39368	0.175857	9.98218	13.0843	5.32893	0.407275	-1.29593	0.27632	0.8151			0	0
C01C4.3	C01C4.3	coding	43.0508	8.00821	42.4906	7.70867	1272.17	1357.56	1144.1	0.842766	-0.246796	0.363829	0.902115	C01C4.3 encodes a serine/threonine protein kinase.		0	0
C01C4.4	C01C4.4	ncRNA	29.2055	14.9008	51.3958	26.2223	6.62324	5.27085	8.65181	1.64144	0.714965	0.541162	1			0	0
C01C4.7	C01C4.7	ncRNA	0	0	0	0	0.200604	0	0.50151	Inf	Inf	0.731055	1			0	0
C01C7.1	ark-1	coding	17.2145	3.08107	21.4346	3.78388	1350.09	1322.03	1392.17	1.05305	0.074574	0.711129	1	ark-1 encodes a homolog of the nonreceptor tyrosine kinase ACK which inhibits signalling through the EGF receptor homolog LET-23, both in (RAS-dependent) vulval development and in (RAS-independent) ovulation.		0	0
C01F1.1	C01F1.1	coding	26.3637	5.95633	17.698	4.50808	611.407	734.646	426.549	0.580619	-0.784337	0.00979229	0.0974867			0	0
C01F1.2	sco-1	coding	21.5828	4.17959	20.9491	4.03684	352.799	376.192	317.709	0.84454	-0.243762	0.402748	0.937863	sco-1 is orthologous to the human gene SCO (CYTOCHROME OXIDASE DEFICIENT, YEAST) HOMOLOG 1 (SCO1; OMIM:603644), which when mutated leads to early-onset hepatic failure; the SCO-1 protein is predicted to be mitochondrial with 68% accuracy.		0	0
C01F1.3	C01F1.3	coding	5.40126	1.30271	6.83754	1.4942	186.422	173.676	205.541	1.18347	0.243024	0.306477	0.847749			0	0
C01F1.4	C01F1.4	coding	12.079	2.7004	13.7451	3.01613	231.37	232.119	230.247	0.991936	-0.0116817	0.921431	1			0	0
C01F1.5	C01F1.5	coding	3.48129	1.01128	4.5104	1.2462	59.8961	57.3185	63.7625	1.11242	0.153706	0.904541	1			0	0
C01F1.6	C01F1.6	coding	26.8404	5.05005	29.9386	5.60173	922.896	934.173	905.98	0.969821	-0.04421	0.901375	1			0	0
C01F4.2	rga-6	coding	8.49438	1.85188	12.569	2.62217	649.28	580.406	752.59	1.29666	0.374803	0.209875	0.722657			0	0
C01F4.6	C01F4.6	ncRNA	7.27344	3.71094	5.44052	2.77578	4.28498	1.31119	8.74565	6.67	2.73769	0.0270699	0.209266			0	0
C01F6.1	cpna-3	coding	14.1472	2.64068	23.2639	4.15653	549.825	486.211	645.246	1.32709	0.408268	0.0954569	0.47879	cpna-3 encodes a putative calcium-dependent phospholipid binding protein of the copine family; cpna-3 is required for sperm to normally migrate towards a PUFA-based signal exuded by oocytes; cpna-3(RNAi) hermaphrodites are infertile, both through aberrant loss of their own sperm and through failure of males to effectively inseminate them.		0	0
C01F6.13	C01F6.13	ncRNA	0.255199	0.130204	0.433339	0.221091	0.808275	1.01279	0.50151	0.495179	-1.01398	1	1			0	0
C01F6.2	C01F6.2	coding	0.435391	0.222138	0.663887	0.338718	13.0113	11.7588	14.8899	1.26628	0.340592	0.618797	1			0	0
C01F6.3	cyp-31A1	Coding_pseudogene	39.4385	7.85255	37.2049	7.36429	1054.14	1161.02	893.821	0.769861	-0.377331	0.189214	0.68503			0	0
C01F6.4	fem-3	coding	3.4639	0.8145	3.49992	0.818219	97.614	102.921	89.6533	0.871088	-0.19911	0.730464	1	fem-3 encodes a novel protein that promotes male development in all tissues.		0	0
C01F6.5	aly-1	coding	48.0432	11.6216	29.8804	7.3273	456.702	559.67	302.25	0.540051	-0.888832	0.00990124	0.098123	aly-1 encodes an RRM motif-containing protein required for normal export of TRA-1/tra-2 mRNA complexes, and thus for normal hermaphroditism; ALY-1 is orthologous to human THOC4 (OMIM:604171), and paralogous to ALY-2 and ALY-3; in the absence of TRA-1, and in conjunction with NXF-2, ALY-1 and its paralog ALY-2 are required to bind the TRE 3' UTR element of tra-2 mRNA, and block tra-2 mRNA's export…		0	0
C01F6.6	tag-60	coding	101.849	18.2386	226.99	45.0709	4314.27	3257.75	5899.04	1.81077	0.856603	0.00223606	0.0300193	tag-60/C01F6.6 encodes, by alternative splicing, five isoforms of an ortholog of Drosophila SIP1 and of human PDZK1 (OMIM:603831) and PDZD3 (OMIM:607146); TAG-60 is required for normally short lifespan and for normal acetylcholine neurotransmission; TAG-60 is expressed in larval and adult pharynx, intestine, excretory cell, and tail cells.		0	1
C01F6.8	icl-1	coding	62.2807	11.2888	104.355	19.1629	1113.33	972.788	1324.16	1.3612	0.444876	0.122173	0.551978	The icl-1 gene encodes, through alternative splicing, two alternative forms (ICL-1A, or 'IClnN1', and ICL-1B, or 'IClnN2'), with distinct electrophysiological properties, of an anion channel homolog.		0	0
C01F6.9	C01F6.9	coding	127.975	44.0859	119.208	40.7803	814.713	910.895	670.44	0.736023	-0.442178	0.100991	0.495648	The C01F6.9 gene resides in an operon that also contains the genes icl-1 and lpl-1.		0	0
C01G10.1	C01G10.1	coding	0.0246657	0.0125845	0.0461116	0.0235263	2.2388	1.78786	2.91522	1.63057	0.705373	0.745555	1			0	0
C01G10.10	C01G10.10	coding	6.25801	3.1755	8.7631	4.45364	251.466	226.844	288.399	1.27135	0.346363	0.273966	0.813663			0	0
C01G10.11	unc-76	coding	68.1582	14.6056	106.962	23.2722	2041.17	1868.79	2299.74	1.2306	0.299363	0.366374	0.903497	unc-76 encodes a predicted coiled-coil protein that belongs to the FEZ (fasciculation and elongation protein; zygin/zeta-1) family of proteins; UNC-76 activity is required for normal axonal outgrowth and fasciculation and hence, normal locomotion; UNC-76 expression begins during embryogenesis and is present in all axons throughout development; UNC-76 localizes to both axons and cell bodies.		0	0
C01G10.12	dnj-3	coding	9.23928	2.80561	7.08727	2.18472	69.1471	77.3981	56.7706	0.733487	-0.447156	0.342763	0.880522	This gene encodes a protein containing a DnaJ ('J') domain.		0	0
C01G10.15	C01G10.15	coding	321.834	75.9842	634.475	141.541	1303.99	1157.27	1524.07	1.31696	0.39721	0.492073	1			0	0
C01G10.16	C01G10.16	coding	24.4455	8.32238	41.0328	13.3645	143.054	118.945	179.219	1.50674	0.591433	0.438034	0.968591			0	0
C01G10.17	C01G10.17	coding	34.617	13.793	36.4565	14.4221	80.1118	80.5196	79.5	0.987337	-0.0183856	0.706221	1			0	0
C01G10.18	C01G10.18	coding	0	0	1.65351	0.843628	0.363671	0	0.909177	Inf	Inf	0.731173	1			0	0
C01G10.2	srx-79	coding	0.131685	0.0671862	0.236421	0.120623	2.98752	2.70138	3.41673	1.26481	0.33892	0.846494	1			0	0
C01G10.3	srx-78	coding	0.0499267	0.0254728	0.0657889	0.0335658	0.925809	0.874334	1.00302	1.14718	0.198094	0.939662	1			0	0
C01G10.4	C01G10.4	coding	64.3082	29.5726	80.9884	36.9665	89.5374	62.9335	129.443	2.05682	1.04042	0.538279	1			0	0
C01G10.5	C01G10.5	coding	18.2243	8.54745	111.431	49.6676	140.971	72.7726	243.269	3.34286	1.74108	0.0757135	0.413267			0	0
C01G10.6	C01G10.6	coding	164.756	55.0284	260.942	86.2759	741.309	642.064	890.176	1.38643	0.471373	0.491924	1	C01G10.6 encodes a predicted secreted or transmembrane protein that is rich in asparagine and tyrosine residues and which displays some similarity to the Staphylococcal secretory antigen ssaA2 precursor and Saccharomyces cerevisiae Var1p, a mitochondrially encoded ribosomal protein.		0	0
C01G10.7	C01G10.7	coding	23.5199	6.28954	26.935	8.87643	480.833	482.687	478.052	0.990399	-0.0139182	0.991974	1			0	0
C01G10.8	C01G10.8	coding	110.957	21.8197	180.873	35.0214	2438.84	2157.19	2861.3	1.3264	0.407514	0.134488	0.579165			0	0
C01G10.9	C01G10.9	coding	12.0956	5.58809	20.5187	8.74013	295.748	245.58	371.002	1.51072	0.595235	0.0574032	0.346583			0	0
C01G12.1	C01G12.1	coding	17.5928	3.22954	13.937	2.59924	481.883	550.162	379.466	0.689735	-0.535886	0.0704029	0.395366			0	0
C01G12.10	nspb-8	coding	0.210862	0.107583	0	0	0.778484	1.29747	0	0	-Inf	0.734985	1			0	0
C01G12.11	nspb-9	coding	0.360372	0.183863	0	0	0.611972	1.01995	0	0	-Inf	0.888331	1			0	0
C01G12.12	C01G12.12	Coding_pseudogene	2.35863	0.643883	0.0522774	0.0266721	50.2027	80.5155	4.73357	0.0587908	-4.08827	3.94231e-10	1.9695e-08			1	0
C01G12.13	C01G12.13	coding	0.0461212	0.0235312	0.171507	0.0875036	1.11043	0.575926	1.9122	3.32021	1.73127	0.672638	1			0	0
C01G12.14	C01G12.14	ncRNA	21.8987	11.1728	0	0	6.61205	4.70865	9.46714	2.01059	1.00762	0.377263	0.915017			0	0
C01G12.2	nspb-7	coding	1.77331	0.90475	0	0	2.06199	3.43664	0	0	-Inf	0.246607	0.776116			0	0
C01G12.3	C01G12.3	coding	0.844552	0.360432	0.90117	0.354088	8.5159	8.36273	8.74565	1.04579	0.0645913	0.855658	1			0	0
C01G12.4	wee-1.2	Coding_pseudogene	0.498968	0.182238	0.343525	0.127043	15.9011	18.5812	11.8809	0.639402	-0.645204	0.357781	0.896498			0	0
C01G12.5	C01G12.5	coding	0.0563878	0.0287693	0.286714	0.146283	2.12575	0.721546	4.23206	5.86527	2.5522	0.292537	0.831124			0	0
C01G12.6	nspb-10	coding	2.28709	1.16688	1.57993	0.806087	3.82407	4.15819	3.32288	0.799118	-0.323519	0.954634	1			0	0
C01G12.7	C01G12.7	coding	4.9543	1.03532	6.81215	1.38625	211.094	192.012	239.717	1.24844	0.320132	0.411412	0.944725			0	0
C01G12.8	catp-4	coding	0.110657	0.0564577	0.0952762	0.0486103	6.00236	6.72309	4.92126	0.731994	-0.450097	1	1			0	0
C01G5.17	21ur-6629	u21RNA	0	0	0	0	0.739691	1.23282	0	0	-Inf	0.836545	1			0	0
C01G5.2	prg-2	coding	4.56443	0.915485	3.02522	0.648383	214.535	250.431	160.692	0.641663	-0.640112	0.0306901	0.228265	prg-2 encodes a novel, basic protein that is one of two C. elegans members of the Piwi subfamily of highly conserved Argonaut/Piwi proteins.		0	0
C01G5.23	21ur-8881	u21RNA	0	0	0	0	0.179045	0.298408	0	0	-Inf	1	1			0	0
C01G5.3	C01G5.3	coding	2.19488	0.580495	0	0	34.3606	57.2676	0	0	-Inf	7.90672e-12	4.89155e-10			1	0
C01G5.4	C01G5.4	coding	0	0	0.0342653	0.0174823	0.764879	0	1.9122	Inf	Inf	0.306498	0.847749			0	0
C01G5.5	C01G5.5	coding	13.8164	3.24747	14.9568	3.45659	220.364	228.843	207.646	0.907375	-0.140229	0.780277	1			0	0
C01G5.6	C01G5.6	coding	17.9059	3.65939	24.1519	4.81005	460.735	431.883	504.014	1.16702	0.222823	0.623929	1			0	0
C01G5.7	C01G5.7	coding	2.22621	0.95604	2.00485	0.843102	8.74271	9.74376	7.24112	0.743155	-0.428266	0.905109	1			0	0
C01G5.8	fan-1	coding	4.27641	1.57571	3.11326	1.57057	188.406	221.723	138.432	0.624347	-0.679579	0.0610313	0.360911			0	0
C01G5.9	C01G5.9	coding	0.221216	0.112865	1.19056	0.397584	13.5812	6.45991	24.2632	3.75597	1.90919	0.0125938	0.117464			0	0
C01G6.1	aqp-2	coding	789.308	187.799	1558.57	367.992	19057.2	16503.2	22888.2	1.38689	0.471852	0.310715	0.8507	aqp-2 encodes, by alternative splicing, two isoforms of an biochemically atypical aquaglyceroporin; when expressed in Xenopus oocytes, AQP-2 increases water permeability 5- to 11-fold, and urea permeability 4.5-fold, but has no effect on glycerol permeability; AQP-2::GFP fusion proteins are expressed predominantly in the excretory cell and more weakly in muscle, motor neurons, and hypodermis; AQP…		0	0
C01G6.10	C01G6.10	Coding_pseudogene	0.110409	0.0563311	0.158296	0.0807633	4.48567	4.13272	5.0151	1.21351	0.279187	0.575471	1			0	0
C01G6.13	C01G6.13	ncRNA	12.1859	6.2173	5.04907	2.57606	1.57508	2.01902	0.909177	0.450306	-1.15102	0.722235	1			0	0
C01G6.2	C01G6.2	coding	1.81886	0.647356	0.441186	0.225095	12.6216	18.4865	3.82439	0.206875	-2.27317	0.0249821	0.197903			0	0
C01G6.3	C01G6.3	coding	6.83396	2.93748	7.07222	3.41889	143.161	149.328	133.909	0.896745	-0.15723	1	1			0	0
C01G6.4	C01G6.4	coding	52.3429	11.5521	46.4519	10.0283	792.165	803.305	775.455	0.965331	-0.0509048	0.67436	1			0	0
C01G6.5	C01G6.5	coding	30.0076	5.40459	29.888	5.29781	2250.14	2379.72	2055.77	0.863868	-0.211116	0.467091	0.986345			0	0
C01G6.6	tag-165	coding	27.0391	4.7625	32.6992	6.13791	1077.06	1078.16	1075.42	0.997464	-0.00366369	0.935988	1	C01G6.6 encodes an ortholog of the human gene METHIONINE SYNTHASE REDUCTASE (MTRR), which when mutated leads to homocystinuria (OMIM:236270)		0	0
C01G6.7	acs-7	coding	7.3228	1.51864	5.82414	1.2323	194.274	222.934	151.284	0.678604	-0.559358	0.135018	0.580051			0	0
C01G6.8	cam-1	coding	25.4178	4.72679	42.5846	7.98837	1889.22	1678.98	2204.58	1.31305	0.392917	0.184185	0.675635	The cam-1 gene encodes a receptor tyrosine kinase of the immunoglobulin superfamily that is orthologous to human ROR1 (OMIM:602336) and ROR2 (OMIM:602337, mutation of which leads to type B brachydactyly) and is required for locomotion, cell migration, asymmetric cell division, axon outgrowth, and dauer formation; CAM-1 is broadly expressed during embryogenesis and larval development with expressi…		0	0
C01G6.9	C01G6.9	coding	0.270941	0.138235	0.172459	0.0879893	6.79268	7.76851	5.32893	0.685965	-0.543793	0.849364	1			0	0
C01G8.1	C01G8.1	coding	5.02386	1.21668	5.2122	1.26918	107.59	111.774	101.314	0.906421	-0.141747	0.839767	1			0	0
C01G8.2	cln-3.2	coding	13.9559	2.9048	14.7902	3.04943	421.288	425.366	415.173	0.976038	-0.034991	0.85517	1	cln-3.2 encodes a predicted transmembrane protein that comprises one of three C. elegans homologs of human CLN3 (OMIM:607042, mutations are associated with Batten disease (also known as juvenile neuronal ceroid lipofuscinosis), a recessively inherited childhood neurodegenerative lysosomal storage disease); loss of cln-3.2 activity via large-scale RNAi screens has been reported to result in either…		0	0
C01G8.3	dhs-1	coding	26.2111	5.49684	25.6529	5.3323	641.591	672.164	595.732	0.886289	-0.17415	0.649319	1			0	0
C01G8.4	dnj-4	coding	13.2511	3.09323	7.56848	1.89586	237.491	293.079	154.108	0.525824	-0.927348	0.00371753	0.0450593	This gene encodes a protein containing a DnaJ ('J') domain.		1	0
C01G8.5	erm-1	coding	109.481	20.4592	168.388	32.8418	6225.43	5399.92	7463.7	1.38219	0.466953	0.14081	0.592774	The erm-1 gene encodes an ortholog of the ERM family of cytoskeletal linkers with approximately equal similarity to ezrin, radixin and moesin.		0	0
C01G8.6	C01G8.6	coding	1.4206	0.437597	1.94467	0.551807	50.4563	48.7553	53.0077	1.08722	0.120644	0.615002	1			0	0
C01G8.9	let-526	coding	48.1291	9.7749	71.8025	13.7761	6604.57	5857.82	7724.7	1.3187	0.399114	0.203179	0.711778	let-526 encodes a homolog of a component of the SWI/SNF complex; the let-526(h185) mutation results in early larval lethality.		0	0
C01H6.1	col-61	coding	1.00891	0.363042	1.51623	0.495456	20.4309	17.27	25.1724	1.45758	0.543576	0.401371	0.937016			0	0
C01H6.11	C01H6.11	ncRNA	0	0	12.5643	6.41036	0.200604	0	0.50151	Inf	Inf	0.731055	1			0	0
C01H6.2	C01H6.2	coding	3.67427	0.799398	3.69285	0.797679	180.123	195.044	157.742	0.80875	-0.306235	0.377322	0.915017			0	0
C01H6.3	C01H6.3	coding	2.03663	0.642778	3.27066	0.939893	41.9263	37.9446	47.8988	1.26234	0.336095	0.4003	0.936241			0	0
C01H6.4	C01H6.4	coding	3.01657	0.75448	9.31098	1.94841	138.253	83.6107	220.217	2.63383	1.39716	4.76168e-05	0.00107309			0	1
C01H6.5	nhr-23	coding	6.27755	1.48176	13.285	2.58949	338.617	268.906	443.184	1.6481	0.720805	0.0113152	0.108451	The nhr-23 gene encodes a nuclear hormone receptor homolog that is required in all larval molts; NHR-23 is highly similar to Drosophila DHR3, an ecdysone-inducible gene product involved in metamorphosis; NHR-23 is required for hypodermal expression of acn-1 and, probably, of dpy-7.		0	0
C01H6.6	C01H6.6	coding	2.35896	0.64851	1.85698	0.546558	53.8712	61.9685	41.7253	0.673331	-0.570613	0.135585	0.5814	C01H6.6 encodes a predicted transmembrane protein orthologous to human ACDP1-ACDP4 and S. cerevisiae MAM3, and paralogous to C33D12.2, C52D10.12, M02F4.3, R04E5.2, and R13G10.4; by orthology with MAM3, C01H6.6 may participate in metal homoeostasis; C01H6.6, MAM3, and ACDP1-ACDP4 belong to a family of proteins (sharing an ACD domain) from bacteria, yeast, plants, and metazoa; murine Acdp1 is a pla…		0	0
C01H6.7	tag-298	coding	24.4952	4.29536	26.0269	4.65658	975.902	1009.34	925.753	0.91719	-0.124707	0.733792	1			0	0
C01H6.8	C01H6.8	coding	17.5223	5.34606	19.2681	6.04725	183.696	198.909	160.877	0.808795	-0.306155	0.403934	0.938251			0	0
C01H6.9	C01H6.9	coding	3.23993	0.94698	2.52092	0.876961	179.591	207.16	138.238	0.667302	-0.583587	0.342625	0.880466	C01H6.9 encodes a homolog of haploid germ cell-specific nuclear protein kinase (haspin) that specifically binds GOA-1 in yeast two-hybrid assays; C01H6.9 is expressed in PHB sensory neurons and PVT interneurons in the tail, several unidentified neurons in the head (with projections to the nose and nerve ring), and intestinal cells, with mainly nuclear localization; C01H6.9 has no obvious function…		0	0
C02A12.1	gst-33	coding	1.51678	0.540691	2.9923	0.993709	29.2836	21.9512	40.2823	1.83508	0.875846	0.154378	0.619624			0	0
C02A12.10	srbc-33	coding	0.0649374	0.0331313	0.59877	0.253027	5.65342	2.50482	10.3763	4.14254	2.05051	0.0807697	0.431479			0	0
C02A12.4	lys-7	coding	39.8787	7.52128	10.0216	2.41368	597.143	831.408	245.744	0.295576	-1.7584	0.00751899	0.0790072	lys-7 encodes an enzyme homologous to an antimicrobial lysozyme encoded by the LYS4 gene of the protozoan parasite Entamoeba histolytica; by homology, LYS-7 is predicted to function as an antimicrobial enzyme that hydrolyzes the 1,4-beta-linkages between N-acetyl-D-glucosamine and N-acetylmuramic acid in peptidoglycan heteropolymers of prokaryotic cell walls; in C. elegans, lys-7 expression is si…		0	0
C02A12.5	srbc-32	coding	0.011234	0.00573163	0	0	0.115185	0.191975	0	0	-Inf	1	1			0	0
C02A12.8	oac-2	coding	0.0168089	0.00857597	0	0	0.405114	0.67519	0	0	-Inf	1	1			0	0
C02A12.9	srbc-31	coding	0	0	0.0416832	0.0212669	0.200604	0	0.50151	Inf	Inf	0.731055	1			0	0
C02B10.1	ivd-1	coding	54.1821	14.4311	78.5687	20.5474	1567.01	1479.9	1697.68	1.14716	0.198061	0.628287	1	ivd-1 encodes an isovaleryl-CoA dehydrogenase; this function has been verified by both sequence homology and direct biochemical assay.		0	0
C02B10.2	C02B10.2	coding	27.8817	7.12046	24.243	6.19796	293.481	328.005	241.694	0.736859	-0.44054	0.108527	0.518875			0	0
C02B10.23	21ur-3444	u21RNA	0	0	0	0	0.202557	0.337595	0	0	-Inf	1	1			0	0
C02B10.3	C02B10.3	coding	47.5663	11.2826	56.097	13.3656	1308.46	1290	1336.16	1.03578	0.0507238	0.754241	1	C02B10.3 encodes a predicted secreted protein containing EGF-like repeats.		0	0
C02B10.4	C02B10.4	coding	45.641	14.0467	38.3532	12.5634	540.48	589.685	466.673	0.791394	-0.337532	0.308502	0.848936			0	0
C02B10.47	21ur-5726	u21RNA	0	0	0	0	0.200604	0	0.50151	Inf	Inf	0.731055	1			0	0
C02B10.5	C02B10.5	coding	28.157	7.20168	39.6976	9.66301	1424.61	1322.44	1577.86	1.19314	0.254764	0.521333	1			0	0
C02B10.54	21ur-13307	u21RNA	0	0	0	0	1.02139	1.70231	0	0	-Inf	0.607725	1			0	0
C02B10.73	C02B10.73	ncRNA	0	0	0	0	0.179045	0.298408	0	0	-Inf	1	1			0	0
C02B4.1	adt-1	coding	0.670426	0.17912	1.26161	0.282169	79.3109	63.4299	103.133	1.62593	0.701265	0.0692087	0.391778	The adt-1 gene encodes a metalloproteinase with disintegrin-like and metalloproteinase with thrombospondin type I motifs (ADAMTS) that is required for male tail morphogenesis.		0	0
C02B4.2	nhr-17	coding	14.6353	2.83039	17.835	3.27219	489.248	482.188	499.837	1.0366	0.0518617	0.787794	1	nhr-17 encodes a member of the superfamily of nuclear receptors, which is one of the most abundant class of transcriptional regulators; nuclear receptors have a well conserved DNA binding domain and a less conserved C-terminal ligand binding domain.		0	0
C02B4.4	C02B4.4	coding	149.251	49.0277	162.299	52.2428	691.016	719.737	647.933	0.900236	-0.151625	0.539459	1			0	0
C02B4.8	C02B4.8	ncRNA	14.3177	7.30495	0	0	0.518346	0.529571	0.50151	0.947013	-0.0785439	1	1			0	0
C02B4.t1	C02B4.t1	tRNA	0	0	0	0	0.200604	0	0.50151	Inf	Inf	0.731055	1			0	0
C02B4.t2	C02B4.t2	tRNA	0	0	0	0	0.611972	1.01995	0	0	-Inf	0.888331	1			0	0
C02B8.1	C02B8.1	coding	1.13169	0.522818	0.777965	0.396921	7.64136	9.91423	4.23206	0.426867	-1.22814	0.421941	0.954599			0	0
C02B8.2	fbxc-38	coding	0.170737	0.0871107	0	0	0.716178	1.19363	0	0	-Inf	0.862931	1			0	0
C02B8.3	C02B8.3	coding	39.6019	10.5073	106.928	27.4839	572.169	365.919	881.544	2.40913	1.26851	0.0051249	0.0581243			0	0
C02B8.4	hlh-8	coding	4.16655	1.39596	8.57472	2.35033	40.2697	31.9438	52.7585	1.6516	0.723868	0.143458	0.597789	The hlh-8 gene encodes a helix-loop-helix protein required for normal muscle development, and hence for normal defecation and egg-laying.		0	0
C02B8.5	C02B8.5	coding	4.65193	1.02191	4.09125	0.926974	207.608	229.042	175.456	0.766042	-0.384505	0.197457	0.700294	C02B8.5 encodes a homolog of the functionally active Fmrf Receptor (FR; CG2114) of D. melanogaster; it is thus possible that C02B8.5 is a receptor for one of the FMRF-like neurotransmitters in C. elegans (e.g., FLP-1 through FLP-12).		0	0
C02B8.6	C02B8.6	coding	6.17996	1.33181	7.95942	1.59191	221.474	211.32	236.705	1.12012	0.163657	0.662501	1			0	0
C02B8.7	C02B8.7	coding	424.806	206.742	0	0	67.609	112.682	0	0	-Inf	8.05644e-05	0.00170339			1	0
C02C2.1	tyr-1	coding	10.2337	1.96283	15.9844	2.97036	440.226	385.912	521.696	1.35185	0.434936	0.257663	0.791839	C02C2.1 encodes a tyrosinase homolog with a glutamine/asparagine-rich domain.		0	0
C02C2.3	cup-4	coding	5.23191	1.23315	8.85603	1.90872	151.329	128.013	186.302	1.45533	0.541344	0.125875	0.561183	cup-4 encodes a non-alpha ligand-gated ion channel with similarity to the nicotinic acetylcholine receptors; cup-4 is required cell autonomously for efficient fluid endocytosis in coelomocytes; cup-4 mutant animals display reduced levels of plasma membrane phosphatidylinositol 4,5-bisphosphate, suggesting that CUP-4 may regulate endocytosis via regulation of phospholipase C activity; in addition,…		0	0
C02C2.4	C02C2.4	coding	1.99608	0.509865	4.85004	1.04256	125.766	85.0759	186.8	2.19569	1.13467	0.00191973	0.0264822			0	1
C02C2.5	C02C2.5	coding	8.92407	2.12828	10.4178	2.39644	233.668	243.596	218.777	0.898114	-0.15503	0.697464	1			0	0
C02C6.1	dyn-1	coding	34.1083	6.12347	40.9307	7.37301	2061.56	2040.68	2092.89	1.02559	0.0364516	1	1	dyn-1 encodes the C. elegans ortholog of the dynamin GTPase; dyn-1 activity is required for endocytosis, synaptic vesicle recycling, cytokinesis, and the CED-1 pathway that regulates engulfment and degradation of apoptotic cells; mutations in dyn-1 affect locomotion, egg-laying, defecation, and embryonic development, indicating that dyn-1's endocytic function is required for a number of diverse p…		0	0
C02C6.11	C02C6.11	ncRNA	18.172	9.27143	0	0	0.691112	1.15185	0	0	-Inf	0.789249	1			0	0
C02C6.2	olrn-1	coding	9.88728	3.59106	15.0348	4.60247	453.202	424.624	496.068	1.16825	0.224353	0.701709	1	olrn-1 encodes, by alternative splicing, two isoforms of a transmembrane protein required for differentiation of the AWC[ON] neuron, expression of str-2 in AWC[ON], adaptation to benzaldehyde, chemotaxis to butanone, and enhancement of chemotaxis to butanone by the presence of food; OLRN-1 is orthologous to Drosophila melanogaster RAW and Schistosoma japonicum SJCHGC05616; while OLRN-1 has orthol…		0	0
C02C6.3	C02C6.3	coding	136.206	61.2419	46.8994	11.5328	1640.66	1526.23	1812.31	1.18744	0.247855	0.449703	0.976699			0	0
C02C6.6	C02C6.6	ncRNA	0.553287	0.282289	0	0	0.202557	0.337595	0	0	-Inf	1	1			0	0
C02D4.1	jud-4	coding	1.34432	0.44977	1.12722	0.391473	18.1382	20.3038	14.8899	0.733357	-0.447412	0.62461	1	jud-4 encodes an unfamiliar protein, putatively secreted, that is required both for normal sensitivity to ethanol and for survival after freezing and thawing; JUD-4 is expressed in hypodermis and vulval muscles; JUD-4 is orthologous to Brugia malayi Bm1_40315, but lacks obvious orthologies to non-nematode proteins; JUD-4's C-terminal domain has possible similarity to F40E10.5, and to proteins suc…		0	0
C02D4.10	C02D4.10	ncRNA	0.213121	0.108735	0	0	0.202557	0.337595	0	0	-Inf	1	1			0	0
C02D4.16	C02D4.16	ncRNA	69.3856	35.4008	0	0	0.460741	0.767902	0	0	-Inf	0.965501	1			0	0
C02D4.2	ser-2	coding	10.9096	2.65766	18.6523	4.58068	387.27	369.195	414.384	1.1224	0.166586	0.595411	1	ser-2 encodes at least four tyramine 7-transmembrane domain receptors (GPCRs), by alternative splicing from three different promoters, that have distinct but partially overlapping expression patterns; ser-2 has at least three alternative promoters that drive SER-2 expression in a set of sensory, inter- and motor neurons (e.g., AIY, AIZ, and RIA) adding up to ~10% of all neurons in the nervous sys…		0	0
C02D4.4	21ur-10341	u21RNA	0	0	0	0	1.38657	0.973598	2.00604	2.06044	1.04295	0.520191	1			0	0
C02D4.8	C02D4.8	ncRNA	3.35096	1.70967	4.46487	2.27799	1.70627	1.84076	1.50453	0.817341	-0.290991	0.949707	1			0	0
C02D5.1	acdh-6	coding	0.393288	0.160803	0.276329	0.121057	6.84745	8.13157	4.92126	0.605204	-0.724507	0.767825	1			0	0
C02D5.2	C02D5.2	coding	14.0772	3.16869	14.0852	3.08099	215.495	235.082	186.114	0.791697	-0.33698	0.266987	0.805481			0	0
C02D5.3	gsto-2	coding	0.720825	0.288811	0.751546	0.278166	10.1827	10.5972	9.56099	0.902218	-0.148453	1	1	C02D5.3 is predicted to encode, by alternative splicing and an internal promoter, three partially non-overlapping putative omega-class glutathione transferases (GST; EC 2.5.1.18) which, like their paralog GSTO-1, might have thiol oxidoreductase and dehydroascorbate reductase activity; other C02D5.3 paralogs include GST-44 and K10F12.4; C02D5.3 has no obvious function in mass RNAi assays.		0	0
C02D5.4	C02D5.4	coding	139.282	31.8576	258.484	58.8102	2350.98	1894.64	3035.48	1.60214	0.68	0.0187859	0.160077			0	0
C02E11.1	nra-4	coding	34.9091	6.32036	45.3118	8.19	2715.79	2621.2	2857.66	1.09021	0.124607	0.718937	1			0	0
C02E7.1	catp-2	coding	0.0308819	0.0157561	0.222445	0.0886459	5.71057	1.86882	11.4732	6.13926	2.61807	0.0212369	0.175467			0	0
C02E7.10	C02E7.10	coding	0	0	0.195657	0.099825	2.7017	1.01279	5.23508	5.169	2.36988	0.157491	0.624255			0	0
C02E7.2	srh-21	coding	3.81757	0.985765	4.95052	1.2231	83.196	79.0378	89.4333	1.13153	0.17827	0.479489	0.991659			0	0
C02E7.3	srh-20	coding	0.997739	0.362642	0.747239	0.283639	14.6413	16.7534	11.4732	0.684828	-0.546186	0.735944	1			0	0
C02E7.4	srh-22	coding	1.42278	0.478936	0.84893	0.309641	21.0964	25.4433	14.5761	0.572885	-0.803684	0.431271	0.962971			0	0
C02E7.5	srh-23	coding	1.0279	0.366841	1.90248	0.565401	24.182	19.7814	30.7828	1.55615	0.637985	0.166173	0.642086			0	0
C02E7.6	C02E7.6	coding	11.9017	4.99924	17.2127	7.01912	31.9517	28.3824	37.3055	1.31439	0.394391	0.751762	1			0	0
C02E7.7	C02E7.7	coding	3.88126	1.81777	8.08996	3.55892	11.3287	9.0797	14.7022	1.61924	0.695318	0.421312	0.954228			0	0
C02E7.8	C02E7.8	coding	1.19166	0.60799	0	0	1.72896	2.88161	0	0	-Inf	0.373057	0.91083			0	0
C02F12.1	tsp-17	coding	9.9318	4.16631	9.4749	3.33288	163.626	171.623	151.63	0.883503	-0.178693	0.688099	1			0	0
C02F12.10	C02F12.10	coding	1.0437	0.408702	2.77961	0.892026	28.7701	18.8175	43.699	2.32225	1.21552	0.0487624	0.315051	C02F12.10 encodes a homeobox protein of uncertain affinity, but with some similarity to vertebrate Hox3 proteins and the D. melanogster homeobox protein ROUGH; C02F12.10 is expressed in a single tail neuron of hermaphrodites from late embryo to adult stages, as well as in a uterus cell separate from the vulva (perhaps in the spermetheca); C02F12.10 has no obvious function in mass RNAi assays.		0	0
C02F12.3	C02F12.3	coding	242.504	44.0847	343.157	71.6908	2732.82	2688.18	2799.78	1.04152	0.0586858	0.838093	1			0	0
C02F12.4	tag-52	coding	14.8128	2.70289	34.8339	6.26056	1044.71	752.861	1482.48	1.96913	0.977555	0.00167399	0.0235663			0	1
C02F12.5	C02F12.5	coding	4.11049	1.34718	0.678149	0.308494	47.3229	71.432	11.1594	0.156224	-2.67832	6.7796e-05	0.00146638	C02F12.5 encodes a putatively secreted protein with a Kunitz/bovine pancreatic trypsin inhibitor domain; C02F12.5 has no obvious function in mass RNAi assays.		1	0
C02F12.7	tag-278	coding	9.04802	2.0677	9.35136	1.92395	765.567	803.247	709.047	0.882726	-0.179962	0.630146	1			0	0
C02F12.8	C02F12.8	coding	6.52773	1.29295	6.46168	1.27021	282.317	302.214	252.472	0.835408	-0.259447	0.479308	0.991659			0	0
C02F12.9	C02F12.9	coding	1.77504	0.659907	1.85678	0.662159	21.8952	22.2816	21.3157	0.95665	-0.0639372	0.885695	1			0	0
C02F12.t1	C02F12.t1	tRNA	0	0	0	0	0.179045	0.298408	0	0	-Inf	1	1			0	0
C02F4.1	ced-5	coding	8.46882	2.05349	10.0607	2.358	949.477	939.881	963.871	1.02552	0.0363608	0.8809	1	The ced-5 gene a homolog of the human protein DOCK180 that is required for the cell engulfment stage of programmed cell death.		0	0
C02F4.10	C02F4.10	ncRNA	0	0	0	0	0.542715	0.298408	0.909177	3.04676	1.60728	0.928764	1			0	0
C02F4.11	C02F4.11	ncRNA	0	0	0.342783	0.174889	0.200604	0	0.50151	Inf	Inf	0.731055	1			0	0
C02F4.2	tax-6	coding	10.9141	3.32911	20.5782	5.6948	835.684	742.135	976.007	1.31513	0.395209	0.443642	0.973107	tax-6 encodes an ortholog of calcineurin A that is required for inhibition and adaptation of several sensory neurons and for the normal regulation of egg-laying by serotonin; TAX-6 stimulates transcription of rcn-1, and binds RCN-1 protein if free Ca[2+] is present; in general, calcineurin positively regulates calcium-dependent signaling; tax-6 loss-of-function mutants exhibit an extended lifespa…		0	0
C02F4.4	C02F4.4	coding	0.272284	0.13892	0.503824	0.257053	4.93145	3.78858	6.64577	1.75416	0.810781	0.633013	1			0	0
C02F5.1	knl-1	coding	4.57408	0.864694	4.93126	0.925107	288.519	296.712	276.23	0.930971	-0.103193	0.903767	1	knl-1 encodes a novel acidic protein with a coiled-coil region at its C-terminus; KNL-1 is an essential kinetochore component that is required for proper spindle elongation and chromosome separation, and in the kinetochore assembly pathway, plays a key role in linking the initiation of kinetochore formation with the construction of a functional microtubule-binding interface; in the assembly pathw…		0	0
C02F5.10	C02F5.10	coding	1.00189	0.511168	2.11129	1.07719	12.9858	11.3605	15.4237	1.35766	0.44112	0.732029	1			0	0
C02F5.11	tsp-2	coding	5.47323	1.58847	8.99198	2.42674	110.03	85.4554	146.893	1.71894	0.781522	0.0159149	0.140326			0	0
C02F5.12	C02F5.12	coding	11.718	2.50129	11.2067	2.38607	283.795	310.903	243.134	0.782025	-0.354713	0.275415	0.814223	C02F5.12 encodes a protein with two C-terminal noncanonical C2H2 zinc-fingers whose paralogs include HIM-8 and ZIM-1/-3; while its specific biological function and expression pattern are unknown, C02F5.12 is required for normal meiosis in mass RNAi assays, and thus might share a function in meiotic chromosomal segregation with its better-characterized paralogs.		0	0
C02F5.13	C02F5.13	coding	15.5391	3.98058	19.4693	4.82296	196.479	189.073	207.588	1.09792	0.134777	0.763448	1			0	0
C02F5.14	C02F5.14	coding	13.2262	6.74806	11.024	5.62449	76.6849	87.5992	60.3134	0.688516	-0.538438	0.401388	0.937016			0	0
C02F5.2	C02F5.2	coding	0	0	0	0	0.115185	0.191975	0	0	-Inf	1	1			0	0
C02F5.3	C02F5.3	coding	85.5869	17.4003	118.632	24.0209	1924.98	1789.17	2128.69	1.18976	0.250675	0.559015	1			0	0
C02F5.4	cids-1	coding	14.7439	3.26544	13.426	3.00782	252.706	276.139	217.557	0.787852	-0.344003	0.207391	0.718048	cids-1 encodes a protein that contains a CTD (C-terminal domain of RNA Pol II)-interacting domain and that is orthologous to Saccharomyces cerevisiae RTT103; cids-1 was identified genetically as a suppressor of the SynMuv phenotype produced by lin-15AB(n765), a mutation that results in transposition of the 3'-end cleavage and polyadenylation signal of another gene into the third exon of lin-15B; …		0	0
C02F5.5	C02F5.5	coding	0.210319	0.107306	0.184407	0.0940852	1.86461	2.16723	1.41069	0.650918	-0.619453	1	1			0	0
C02F5.6	C02F5.6	coding	8.26467	4.21667	10.7776	5.49878	119.537	126.774	108.681	0.857282	-0.222159	0.701534	1			0	0
C02F5.7	C02F5.7	coding	101.193	20.1157	144.609	29.1209	2097.04	1981.18	2270.83	1.1462	0.196861	0.344599	0.881843	This gene encodes a protein containing an F-box, a motif predicted to mediate protein-protein interactions either with homologs of yeast Skp-1p or with other proteins.		0	0
C02F5.8	tsp-1	coding	8.28125	2.14483	14.7105	3.5609	186.59	158.699	228.425	1.43936	0.525425	0.0551532	0.339645			0	0
C02F5.9	pbs-6	coding	66.1485	15.0032	77.8426	17.619	1000.5	998.464	1003.55	1.00509	0.00732512	0.935121	1	The pbs-6 gene encodes a homolog of mammalian PSMB1.		0	0
C02G6.1	C02G6.1	coding	4.24683	0.863087	1.88515	0.452998	183.598	242.154	95.7653	0.395473	-1.33835	0.00082713	0.0128988			1	0
C02G6.2	C02G6.2	coding	0.622432	0.208755	0	0	16.8836	28.1394	0	0	-Inf	1.57041e-05	0.000398444			1	0
C02G6.3	C02G6.3	coding	4.5724	1.78952	7.9804	2.87629	33.06	24.671	45.6435	1.85009	0.887593	0.255625	0.789357			0	0
C02H6.1	C02H6.1	coding	0.27806	0.141867	0.100018	0.0510296	4.46538	5.89573	2.31986	0.393482	-1.34563	0.357677	0.896498			0	0
C02H6.2	fbxa-105	coding	10.0296	2.31352	4.87716	1.2278	167.12	216.967	92.3485	0.425634	-1.23231	0.00181985	0.0253198	This gene encodes a protein containing an F-box, a motif predicted to mediate protein-protein interactions either with homologs of yeast Skp-1p or with other proteins; this gene's encoded protein also contains an FTH/DUF38 motif, which may also mediate protein-protein interaction.		1	0
C02H7.1	dyf-11	coding	4.90893	1.10203	3.48654	0.810092	126.019	148.57	92.1931	0.620535	-0.688415	0.0696509	0.393197	dyf-11 encodes a conserved protein orthologous to the human microtubule-binding protein MIP-T3 and that contains a lysine-rich region and a C-terminal coiled-coil domain present in a number of intraflagellar transport (IFT) complex B proteins; DYF-11 activity is required continuously in sensory neurons for formation of medial and distal ciliary segments and thus, for normal sensory cilium morphol…		0	0
C02H7.2	npr-19	coding	1.0318	0.321967	1.33561	0.39178	31.8822	29.5845	35.3287	1.19417	0.256003	0.66774	1			0	0
C02H7.3	aex-3	coding	10.6705	1.89414	14.6703	2.65387	1165.63	1095.17	1271.33	1.16086	0.215189	0.481903	0.993568	aex-3 encodes a guanine nucleotide exchange factor for the rab-3 GTPase that is orthologous to human MAP kinase activating protein containing death domain (MADD, OMIM:603584); AEX-3 is required for intracellular vesicle trafficking as well as synaptic vesicle release and interacts with CAB-1 and RAB-3 to regulate separate pathways for neural activities such as defecation and male mating, respecti…		0	0
C03A3.1	C03A3.1	coding	12.263	2.54081	16.2977	3.19781	254.287	242.497	271.972	1.12155	0.165492	0.495255	1			0	0
C03A3.2	C03A3.2	coding	40.5715	7.14709	46.0401	8.16337	1450.61	1462.67	1432.51	0.97938	-0.0300591	0.777536	1			0	0
C03A3.3	C03A3.3	coding	1.61947	0.545868	1.65424	0.563608	31.2714	30.9695	31.7243	1.02437	0.034743	0.885236	1			0	0
C03A3.4	C03A3.4	ncRNA	0	0	0	0	0.179045	0.298408	0	0	-Inf	1	1			0	0
C03A3.5	C03A3.5	ncRNA	4.06151	2.0722	0	0	0.179045	0.298408	0	0	-Inf	1	1			0	0
C03A7.10	srt-65	coding	0.716933	0.28808	0.324685	0.165656	12.2393	14.756	8.46412	0.573605	-0.80187	0.300287	0.840454			0	0
C03A7.11	ugt-51	coding	2.00736	0.522469	2.12448	0.552714	64.9568	67.8646	60.595	0.89288	-0.163462	0.819834	1			0	0
C03A7.12	C03A7.12	coding	6.64855	1.74617	3.19856	0.941684	110.793	136.232	72.6342	0.533166	-0.907343	0.0479122	0.31125			0	0
C03A7.13	C03A7.13	coding	2.7934	0.835735	4.1703	1.1538	67.9493	60.5011	79.1216	1.30777	0.387109	0.352061	0.890651			0	0
C03A7.14	abu-8	coding	16.4831	3.87242	6.63363	1.44452	331.395	449.193	154.697	0.344389	-1.53789	0.429369	0.960911	abu-8 encodes a transmembrane protein with a predicted signal sequence, a glutamine/asparagine-rich domain and multiple cysteine-rich repeats (DUF139); abu-8 expression is induced by blockage of the unfolded-protein response in the endoplasmic reticulum, and ABU-8 may help protect the organism from damage by improperly folded nascent protein.		0	0
C03A7.2	C03A7.2	coding	0.0919559	0.0469163	0	0	0.865855	1.44309	0	0	-Inf	0.697992	1			0	0
C03A7.3	srw-140	coding	0.0155966	0.00795745	0.061796	0.0315286	0.580253	0.298408	1.00302	3.36124	1.74899	0.643207	1			0	0
C03A7.4	pqn-5	coding	8.42531	2.12837	0	0	103.279	171.797	0.50151	0.0029192	-8.42021	0.0168266	0.147329	The protein product of this gene is predicted to contain a glutamine/asparagine (Q/N)-rich ('prion') domain, by the algorithm of Michelitsch and Weissman (as of the WS77 release of WormBase, i.e., in wormpep77).		0	0
C03A7.5	srx-38	coding	1.00831	0.376307	1.53429	0.534155	18.8932	16.4629	22.5387	1.36906	0.453187	0.394184	0.932147			0	0
C03A7.7	abu-6	coding	7.72909	1.99024	0	0	102.899	171.498	0	0	-Inf	0.00902358	0.091496	abu-6 encodes a transmembrane protein with a predicted signal sequence, a glutamine/asparagine-rich domain and multiple cysteine-rich repeats (DUF139); abu-6 expression is induced by blockage of the unfolded-protein response in the endoplasmic reticulum, and ABU-6 may help protect the organism from damage by improperly folded nascent protein.		0	0
C03A7.8	abu-7	coding	9.15592	2.25792	0.103993	0.0530577	130.143	215.568	2.00604	0.00930584	-6.74765	0.032156	0.235675	abu-7 encodes a transmembrane protein with a predicted signal sequence, a glutamine/asparagine-rich domain and multiple cysteine-rich repeats (DUF139); abu-7 expression is induced by blockage of the unfolded-protein response in the endoplasmic reticulum, and ABU-7 may help protect the organism from damage by improperly folded nascent protein.		0	0
C03A7.9	srt-64	coding	0.0985927	0.0503024	0.101207	0.0516362	2.10901	2.51199	1.50453	0.598939	-0.739518	1	1			0	0
C03B1.1	C03B1.1	coding	0.221786	0.113156	0.0418637	0.021359	2.07257	3.11994	0.50151	0.160744	-2.63717	0.555778	1			0	0
C03B1.10	C03B1.10	coding	140.158	71.5092	0	0	3.45437	5.75728	0	0	-Inf	0.0994065	0.491504			0	0
C03B1.12	lmp-1	coding	410.987	78.1668	657.394	141.372	9393.85	8486.01	10755.6	1.26745	0.341933	0.514836	1	lmp-1 encodes a protein with similarity to vertebrate lysosome-associated membrane proteins CD68, and appears to be the only protein in C. elegans that has a GYXX (phi) vertebrate lysosomal targeting sequence at its carboxy terminus; localized to the periphery of a large population of membrane bound organelles (granules) seen throughout the early embryos and restricted to the cells of the intesti…		0	0
C03B1.13	C03B1.13	coding	1.81432	0.519861	1.14472	0.347317	50.6512	59.173	37.8686	0.639964	-0.643938	0.170092	0.649764			0	0
C03B1.14	C03B1.14	coding	7.42519	2.02122	7.2248	1.94795	97.009	102.726	88.4333	0.860865	-0.21614	0.461235	0.982406			0	0
C03B1.2	C03B1.2	coding	1.2449	0.482103	2.3164	0.76301	21.9443	18.3297	27.3661	1.49299	0.578205	0.323473	0.86424			0	0
C03B1.3	C03B1.3	coding	0.332508	0.169647	0.193543	0.0987464	0.776531	0.959877	0.50151	0.522473	-0.936571	1	1			0	0
C03B1.4	C03B1.4	coding	1.01868	0.391387	0.923494	0.342823	10.6772	11.7556	9.05948	0.770651	-0.37585	0.807934	1			0	0
C03B1.5	C03B1.5	coding	3.30409	0.973281	2.30567	0.629041	75.0382	91.1036	50.9401	0.559145	-0.838705	0.0543366	0.336158			0	0
C03B1.6	C03B1.6	coding	3.006	0.963444	4.17081	1.22719	44.2627	42.0264	47.6172	1.13303	0.180189	0.739465	1			0	0
C03B1.7	C03B1.7	coding	2.22621	0.50576	1.3845	0.349028	91.0777	111.462	60.5011	0.542795	-0.88152	0.0338247	0.244679			0	0
C03B1.9	C03B1.9	coding	0.0747245	0.0381247	0	0	0.560646	0.93441	0	0	-Inf	0.969316	1			0	0
C03B8.2	C03B8.2	coding	6.15479	1.859	0.314623	0.160522	37.4636	60.7677	2.50755	0.0412646	-4.59895	2.24937e-08	9.07018e-07			1	0
C03B8.3	C03B8.3	coding	1.01136	0.516	1.73274	0.679671	15.8803	13.4474	19.5296	1.4523	0.538337	0.52701	1			0	0
C03B8.4	lin-13	coding	22.4147	4.2199	29.7521	5.55541	3817.72	3616.11	4120.14	1.13939	0.188257	0.571009	1	lin-13 encodes a large (2248-residue) nuclear protein with multiple zinc fingers of the C2H2 class and a LXCXE retinoblastoma protein-binding motif, that is required for survival through larval development and for negative regulation of vulval fates during postembryonic development.		0	0
C03C10.1	kin-19	coding	132.273	24.2729	322.133	67.7633	7553.23	5677.9	10366.2	1.82571	0.86846	0.00256331	0.0335743	kin-19 encodes a serine/threonine kinase orthologous to human casein kinase I, alpha 1 (CSNK1A1, OMIM:600505); KIN-19 appears to be a component of the non-canonical Wnt signaling pathway that regulates endoderm formation in the early embryo; kin-19(RNAi) and mom-2(RNAi) enhance apr-1(RNAi), but not RNAi of each other.		0	1
C03C10.2	C03C10.2	coding	0.0112082	0.00571847	0	0	0.115185	0.191975	0	0	-Inf	1	1			0	0
C03C10.3	rnr-2	coding	51.8771	9.18005	79.008	14.2034	1451.29	1343.89	1612.39	1.19979	0.262784	0.316817	0.857043	rnr-2 encodes the small subunit of ribonucleotide reductase; by homology, RNR-2 is predicted to function in deoxyribonucleotide biosynthesis; in C. elegans rnr-2 is an essential gene whose activity is required for reproduction and embryonic development.		0	0
C03C10.4	C03C10.4	coding	29.8328	5.6075	33.8338	6.31602	487.326	485.59	489.93	1.00894	0.0128383	0.957571	1			0	0
C03C10.5	C03C10.5	coding	16.9837	8.19268	8.28696	4.10992	8.87499	11.1765	5.42277	0.485195	-1.04336	0.777955	1			0	0
C03C10.7	C03C10.7	coding	0.730764	0.372839	0.405425	0.206849	7.81647	9.20306	5.73659	0.623335	-0.68192	0.679097	1			0	0
C03C10.9	C03C10.9	coding	75.5868	38.0214	3.54147	1.80687	6.75792	10.9289	0.50151	0.0458886	-4.44572	0.0513259	0.32374			0	0
C03C11.1	C03C11.1	coding	5.71051	1.74401	3.43942	1.1335	43.9587	53.8923	29.0583	0.539193	-0.891126	0.150713	0.61335			0	0
C03C11.2	fog-3	coding	0.914817	0.34187	1.22006	0.422682	15.3071	14.4355	16.6144	1.15094	0.202817	0.776657	1	fog-3 encodes a protein that has similarity, in its N-terminus, to the vertebrate Tob, BTG1, and BTG2 proteins that function in growth control and/or differentiation; in C. elegans, FOG-3 activity is required in the germ line throughout development for initiation and maintenance of spermatogenesis; fog-3 mRNA is expressed at highest levels in the L3, L4, and young adult stages of development, whe…		0	0
C03C11.7	C03C11.7	ncRNA	5.57077	2.84223	0	0	0.81883	1.36472	0	0	-Inf	0.717334	1			0	0
C03D6.1	C03D6.1	coding	1.21806	0.621459	4.57263	2.33297	45.5616	24.4005	77.3032	3.1681	1.66362	0.000243982	0.00454943			0	1
C03D6.3	cel-1	coding	14.8219	6.59806	18.5854	7.11438	613.423	596.817	638.331	1.06956	0.0970151	0.736202	1	cel-1 encodes a mRNA capping enzyme, with a N-terminal region with RNA triphosphatase activity and a C-terminal region containing motifs found in yeast and vaccinia virus capping enzyme guanylytransferases; cel-1 is required for embryonic viability, body morphology, and vulval development.		0	0
C03D6.4	npp-14	coding	14.4492	2.47665	18.1376	3.09587	1416.95	1365.59	1493.99	1.09403	0.129647	0.651365	1	npp-14 is orthologous to the human gene NUCLEOPORIN, 214-KD (NUP214; OMIM:114350), which encodes part of the nucleopore complex mediating nucleocytoplasmic transport; NUP214, as a fusion gene with DEK (OMIM:125264), is found in a subset of acute myeloid leukemia.		0	0
C03D6.5	asfl-1	coding	1.31569	0.44764	1.65368	0.545541	21.4705	20.7798	22.5064	1.08309	0.115153	0.637925	1			0	0
C03D6.6	lab-1	coding	1.04775	0.421719	0.407999	0.208163	8.80396	10.974	5.54891	0.505642	-0.983813	0.281991	0.821019			0	0
C03D6.8	rpl-24.2	coding	537.404	106.354	357.06	74.4163	3532.06	4251.92	2452.26	0.576742	-0.794002	0.00493005	0.0564244	rpl-24.2 encodes a large ribosomal subunit L24 protein paralog; its orthologs include ribosomal protein L30 isologs from mammals and 'Ribosomal Like Protein 24' (Rlp24p) from S. cerevisiae; it therefore appears to actually represent an ancient paralogy between two varieties of eukaryotic L24 protein.		0	0
C03E10.3	C03E10.3	coding	0.83097	0.305618	1.6829	0.527255	19.4485	14.7763	26.4569	1.7905	0.840363	0.150896	0.61335			0	0
C03E10.4	gly-20	coding	19.7981	3.54806	22.1282	3.98964	659.133	673.607	637.422	0.946281	-0.0796591	0.793624	1	gly-20 is orthologous to the human gene MANNOSYL (ALPHA-1,6-)-GLYCOPROTEIN BETA-1,2-N-ACETYLGLUCOSAMINYLTRANSFERASE (MGAT2; OMIM:602616), which when mutated leads to carbohydrate-deficient glycoprotein syndrome, type II.		0	0
C03E10.5	clec-223	coding	0.128331	0.0578247	0.187975	0.0729548	8.58359	7.72277	9.87481	1.27866	0.354635	0.928152	1			0	0
C03E10.8	C03E10.8	ncRNA	0	0	2.91753	1.48854	0.200604	0	0.50151	Inf	Inf	0.731055	1			0	0
C03E10.9	C03E10.9	ncRNA	3.26123	1.66389	0	0	0.345556	0.575926	0	0	-Inf	1	1			0	0
C03F11.1	C03F11.1	coding	6.13047	1.40108	8.38944	1.81113	161.563	150.506	178.148	1.18366	0.243259	0.562436	1			0	0
C03F11.2	C03F11.2	coding	0.443252	0.181245	1.89144	0.560885	24.2473	12.6168	41.693	3.30455	1.72445	0.0119314	0.112966			0	0
C03F11.3	scav-1	coding	43.3995	8.10281	41.8696	7.7725	1714.07	1823.02	1550.63	0.850585	-0.233472	0.477776	0.990715			0	0
C03F11.4	C03F11.4	coding	5.30843	1.22445	3.07163	0.789291	147.35	174.989	105.892	0.605137	-0.724666	0.0541267	0.335042			0	0
C03F11.t1	C03F11.t1	tRNA	0	0	0	0	0.695438	0.490383	1.00302	2.04538	1.03237	0.755346	1			0	0
C03G5.1	sdha-1	coding	186.218	36.5566	270.455	54.6005	10515.1	8979.8	12818	1.42743	0.51342	0.128759	0.568207	sdha-1 is orthologous to the human gene SUCCINATE DEHYDROGENASE COMPLEX, SUBUNIT A, FLAVOPROTEIN (SDHA; OMIM:600857), which when mutated leads to complex II mitochondrial respiratory chain deficiency presenting as Leigh syndrome.		0	0
C03G5.10	nspc-3	coding	320.041	112.489	2.68368	1.16604	619.677	1027.76	7.55495	0.00735089	-7.08786	6.48729e-10	3.17077e-08			1	0
C03G5.11	nspc-4	coding	6.56777	2.68104	0	0	13.3083	21.8461	0.50151	0.0229565	-5.44495	0.00013467	0.00270549			1	0
C03G5.12	nspc-5	coding	241.968	94.3685	0	0	312.422	520.703	0	0	-Inf	7.62887e-06	0.000208809			1	0
C03G5.13	nspc-6	coding	241.349	94.2124	0	0	311.643	519.405	0	0	-Inf	8.77301e-06	0.000235502			1	0
C03G5.2	nspc-7	coding	63.2409	22.5903	0	0	132.306	220.509	0	0	-Inf	1.84785e-05	0.000461575			1	0
C03G5.7	flp-5	coding	231.826	62.5056	314.323	83.8526	1932.69	1805.84	2122.97	1.17561	0.233415	0.406042	0.939237	flp-5 encodes a predicted FMRFamide-like peptide neurotransmitter that increases action potential frequency in the pharyngeal muscle when applied to the pharynx of dissected worms; expressed in the sensory neurons ASE and PVM.		0	0
C03G5.8	nspc-1	coding	57.3716	20.0164	0	0	131.884	219.806	0	0	-Inf	1.76013e-05	0.000442599			1	0
C03G5.9	nspc-2	coding	241.875	94.4009	0	0	312.307	520.511	0	0	-Inf	7.82995e-06	0.000213279			1	0
C03G6.10	nhr-148	coding	2.17012	0.640678	2.13432	0.622412	40.6315	42.7883	37.3963	0.873984	-0.194321	0.910576	1			0	0
C03G6.12	nhr-149	coding	0.587158	0.209614	0.881296	0.30571	17.5097	15.4318	20.6265	1.33662	0.418592	0.431755	0.963085			0	0
C03G6.13	tag-293	coding	39.9911	8.40597	57.0414	12.3477	1037.79	946.54	1174.67	1.24101	0.311516	0.963718	1			0	0
C03G6.14	cyp-35A1	coding	0.483681	0.177315	0.0666281	0.0339939	7.7708	12.0109	1.41069	0.117451	-3.08987	0.0264771	0.205952	cyp-35A1 encodes one of over 80 C. elegans cytochrome P450s, NADPH-dependent monooxygenases that metabolize endogenous and exogenous compounds; RT-PCR experiments indicate that cyp-35A1 mRNA is upregulated in response to treatment with xenobiotics, such as PCBs (polychlorinated biphenyls) or PAHs (polycyclic aromatic hydrocarbons); loss of cyp-35A/C gene family activity in the presence of xenobio…		0	0
C03G6.15	cyp-35A2	coding	6.79766	1.45215	3.58174	0.857291	174.198	222.911	101.13	0.453676	-1.14026	0.00127664	0.0188548	cyp-35A2 encodes one of over 80 C. elegans cytochrome P450s, NADPH-dependent monooxygenases that metabolize endogenous and exogenous compounds; RT-PCR experiments indicate that cyp-35A2 mRNA is upregulated in response to treatment with xenobiotics, such as PCBs (polychlorinated biphenyls) or PAHs (polycyclic aromatic hydrocarbons); loss of cyp-35A/C gene family activity in the presence of xenobio…		1	0
C03G6.16	srsx-24	coding	2.8923	0.885857	1.19973	0.424441	44.0848	58.4488	22.5387	0.385614	-1.37477	0.158189	0.625032			0	0
C03G6.17	C03G6.17	coding	62.3944	13.4728	26.4622	5.7726	976.548	1318.51	463.599	0.351607	-1.50796	0.00216903	0.0292347			1	0
C03G6.18	srp-5	coding	19.9033	4.3375	0.0647612	0.0330414	261.45	435.082	1.00302	0.00230536	-8.76079	7.40675e-39	3.27945e-36	srp-5 encodes an ovalbumin-like serpin (ov-serpin) member of the serine protease inhibitor superfamily; by homology, SRP-5 is predicted to function as a suicide substrate that inhibits the proteolytic activity of serine proteases; however, as loss of srp-5 function via RNA-mediated interference (RNAi) does not result in any obvious abnormalities, the precise role of SRP-5 in C. elegans developmen…		1	0
C03G6.19	srp-6	coding	39.3208	7.78556	19.0846	3.8452	854.72	1117.2	461.004	0.412643	-1.27703	0.000137921	0.0027561	srp-6 encodes a functional serpin (serine protease inhibitor)		1	0
C03G6.2	srx-56	coding	0.305954	0.156099	1.13542	0.417553	8.60555	4.68776	14.4822	3.08937	1.62731	0.0708417	0.396922			0	0
C03G6.20	srh-189	Coding_pseudogene	0.0122797	0.00626515	0.10077	0.0514133	0.67946	0.191975	1.41069	7.34827	2.8774	0.643544	1			0	0
C03G6.3	srj-14	coding	12.1878	2.32956	8.77527	1.70648	383.412	451.434	281.378	0.623297	-0.682009	0.0423341	0.286779			0	0
C03G6.5	C03G6.5	coding	50.7714	13.8623	15.244	4.47126	286.977	407.469	106.238	0.260728	-1.93938	5.86297e-06	0.000163446			1	0
C03G6.6	C03G6.6	coding	0	0	0.069839	0.0356321	0.363671	0	0.909177	Inf	Inf	0.731173	1			0	0
C03G6.7	srh-275	coding	0.114281	0.0583066	0.034416	0.0175592	1.37322	1.95436	0.50151	0.25661	-1.96235	0.851792	1			0	0
C03G6.8	nhr-147	coding	1.63694	0.492913	2.92965	0.831592	38.1188	31.4952	48.0542	1.52576	0.60953	0.147777	0.607826			0	0
C03H12.1	C03H12.1	coding	9.17144	1.71658	13.0909	2.33232	446.019	407.905	503.189	1.23359	0.302868	0.317624	0.857823			0	0
C03H12.3	C03H12.3	ncRNA	11.1023	5.66444	9.36577	4.77845	3.90284	4.28947	3.32288	0.774661	-0.368364	1	1			0	0
C03H5.1	clec-10	coding	7.42409	1.63471	155.263	28.1536	1397.89	181.963	3221.77	17.7056	4.14614	1.16889e-40	5.79128e-38			0	1
C03H5.2	C03H5.2	coding	90.1254	18.4858	75.2241	15.124	1658.73	1862.75	1352.68	0.726174	-0.461613	0.123848	0.556099	C03H5.2 encodes a transporter of UDP-N-acetylglucosamine (UDP-GlcNAc) and UDP-N-acetylgalactosamine (UDP-GalNAc), orthologous to human SLC35A3 (OMIM:605632); CO3H5.2 is redundantly required, with its paralog SRF-3, for normal progression of oocytes through proximal gonads and for normal gonad morphology; C03H5.2 is expressed in many tissues, including pharynx, intestine, pharyngeal gland cells, s…		0	0
C03H5.3	C03H5.3	coding	27.7228	6.13974	30.293	6.6749	446.918	456.923	431.91	0.945258	-0.0812196	0.732375	1			0	0
C03H5.4	C03H5.4	coding	0.425786	0.217238	0	0	1.87901	3.13168	0	0	-Inf	0.349546	0.887564	C03H5.4 encodes a secreted phospholipase A2; based on similarity to mammalian enzymes, the product of C03H5.4 is predicted to function in phospholipid hydrolysis during fat digestion and/or host response to bacterial infection.		0	0
C03H5.5	C03H5.5	coding	11.3513	2.48832	15.4406	3.33947	469.377	446.165	504.196	1.13007	0.176406	0.481029	0.992685			0	0
C03H5.6	C03H5.6	coding	20.5294	3.98173	21.1888	4.0726	672.144	680.328	659.87	0.969929	-0.0440489	0.814989	1			0	0
C03H5.7	C03H5.7	coding	6.06662	1.97737	5.89688	2.35823	121.204	128.442	110.347	0.859126	-0.219059	0.500361	1			0	0
C04A11.1	C04A11.1	coding	9.85352	2.25814	10.9311	2.46446	194.961	195.866	193.604	0.988451	-0.0167592	0.872942	1			0	0
C04A11.2	C04A11.2	coding	2.04576	0.536616	1.99097	0.52403	69.1318	77.2885	56.8967	0.73616	-0.441909	0.290963	0.829463			0	0
C04A11.3	gck-4	coding	7.94499	1.42297	15.4205	2.665	740.125	584.86	973.021	1.66368	0.734378	0.0152963	0.136094			0	0
C04A11.4	adm-2	coding	9.55525	1.70804	14.7896	2.62082	675.13	593.279	797.908	1.34491	0.427512	0.104405	0.506352	adm-2 encodes a protein containing a snake venom disintegrin-domain and a metalloprotease-like domain (i.e., a protein of the ADAM family); like ADM-1, ADM-2 is homologous to a mammalian sperm glycoprotein (PH-30/fertilin) implicated in sperm-egg fusion, and ADM-2 might thus be a fusogenic protein mediating the merging of plasma membranes during development.		0	0
C04A11.5	C04A11.5	coding	27.8602	8.50066	5.18021	2.46904	72.6489	107.268	20.7203	0.193164	-2.3721	3.04531e-06	8.91171e-05			1	0
C04A11.t1	C04A11.t1	tRNA	30.7947	15.7116	0	0	1.38506	1.70231	0.909177	0.534084	-0.904862	0.849227	1			0	0
C04A2.1	tbc-6	coding	8.44853	1.96377	13.0285	2.72977	210.222	193.692	235.016	1.21335	0.27899	0.419934	0.953458			0	0
C04A2.3	egl-27	coding	74.8676	15.677	73.0077	14.0582	4479.18	4597.75	4301.34	0.935533	-0.0961398	0.646111	1	egl-27 encodes a homolog of human MTA1, part of an ATP-dependent complex with nucleosome remodelling and histone deacetylation activities that may promote tumor metastasis; in conjunction with its paralog egr-1, egl-27 is required for proper organization in all parts of the embryo, and for the embryonic expression of hlh-8.		0	0
C04A2.7	dnj-5	coding	46.8491	8.36908	68.4546	12.3555	3819.05	3507.44	4286.47	1.22211	0.289371	0.284324	0.822162	This gene encodes a protein containing a DnaJ ('J') domain.		0	0
C04A2.t1	C04A2.t1	tRNA	20.9188	10.6729	0	0	0.542715	0.298408	0.909177	3.04676	1.60728	0.928764	1			0	0
C04B4.2	C04B4.2	coding	0.572349	0.197194	0.82385	0.284873	20.2599	18.512	22.8818	1.23605	0.305742	0.533118	1			0	0
C04B4.4	C04B4.4	coding	0	0	0.023361	0.0119189	0.200604	0	0.50151	Inf	Inf	0.731055	1			0	0
C04C11.1	C04C11.1	ncRNA and coding	3.67677	1.08718	5.1329	1.43575	53.6399	49.4626	59.9058	1.21113	0.276356	0.591643	1			0	0
C04C11.13	C04C11.13	ncRNA	0	0	0	0	0.115185	0.191975	0	0	-Inf	1	1			0	0
C04C11.15	C04C11.15	ncRNA	1.12168	0.572286	0	0	0.179045	0.298408	0	0	-Inf	1	1			0	0
C04C11.2	arrd-25	coding	44.8981	8.30515	46.0379	8.22041	1659.29	1784.35	1471.7	0.82478	-0.277918	0.366135	0.903497			0	0
C04C11.5	C04C11.5	ncRNA	1.80961	0.92327	0	0	0.179045	0.298408	0	0	-Inf	1	1			0	0
C04C11.9	C04C11.9	ncRNA	5.41933	2.76496	0	0	1.17262	1.95436	0	0	-Inf	0.559385	1			0	0
C04C3.1	srz-60	coding	0.710339	0.304135	0.286516	0.146182	8.83786	11.9084	4.23206	0.355385	-1.49255	0.179249	0.667814			0	0
C04C3.2	lgc-9	coding	2.4879	0.644872	4.7687	1.08801	85.6844	67.823	112.477	1.65838	0.729778	0.0676879	0.385911			0	0
C04C3.3	C04C3.3	coding	111.955	20.3668	118.525	21.8065	2316.17	2480.47	2069.72	0.834405	-0.26118	0.313109	0.852872	C04C3.3 encodes the C. elegans ortholog of the pyruvate dehydrogenase complex E1 beta subunit (PDHB); by homology to mammalian enzymes, the product of C04C3.3 is predicted to function in mitochondria to catalyze the irreversible decarboxylation of pyruvate to acetyl-CoA.		0	0
C04C3.4	C04C3.4	coding	16.1864	8.12253	0	0	5.74205	9.57009	0	0	-Inf	0.0104073	0.101779			0	0
C04C3.5	dyf-3	coding	5.82205	1.40917	4.65977	1.15499	131.744	152.051	101.285	0.666126	-0.586134	0.126739	0.563699	dyf-3 encodes an ortholog of zebrafish cluap1 (also qilin, and like PKD2 required to suppress kidney cysts) and human clusterin-associated protein 1 (CLUAP1); DYF-3 is predicted to have two coiled-coil domains; DYF-3 is required for normal assembly of middle and distal ciliary segments, with dyf-3 mutants showing truncated sensory cilia; DYF-3 is required cell-autonomously for dye uptake; dyf-3 i…		0	0
C04C3.6	C04C3.6	coding	1.03292	0.361636	1.30415	0.429148	23.9973	24.1544	23.7617	0.983742	-0.0236475	1	1			0	0
C04C3.7	C04C3.7	coding	0.353565	0.18039	0	0	1.55422	2.59037	0	0	-Inf	0.406915	0.940197			0	0
C04C3.9	C04C3.9	coding	1.73014	0.882724	2.28828	1.16749	3.98115	4.42	3.32288	0.751784	-0.41161	0.983094	1			0	0
C04D8.1	pac-1	coding	26.0473	4.75454	29.8745	5.41388	2687.37	2696.85	2673.16	0.991214	-0.0127313	0.907057	1	pac-1 encodes a RhoGAP (Rho guanosine triphosphatase (GTPase) activating protein); in the embryo, PAC-1 is essential for establishment of radial (inner-outer) asymmetry and specifically, for differential localization of PAR-6, PAR-3, and PKC-3 to outer somatic cell surfaces devoid of cell-cell contacts; in regulating PAR protein localization, PAC-1 appears to act by spatially regulating activity …		0	0
C04D8.2	C04D8.2	ncRNA	0	0	3.13358	1.59877	0.200604	0	0.50151	Inf	Inf	0.731055	1			0	0
C04D8.4	C04D8.4	ncRNA	2.08156	1.06202	0	0	0.202557	0.337595	0	0	-Inf	1	1			0	0
C04E12.1	srbc-4	Coding_pseudogene	0.328658	0.167683	0.782373	0.318741	7.11808	4.73671	10.6901	2.25687	1.17433	0.383758	0.921504			0	0
C04E12.10	C04E12.10	coding	0.0709595	0.0362038	0.119085	0.0607577	5.17759	3.92703	7.05344	1.79613	0.844889	0.600733	1			0	0
C04E12.11	arrd-20	coding	4.09025	1.38474	4.56804	1.54591	45.4583	52.0237	35.6103	0.684501	-0.546876	0.56937	1			0	0
C04E12.12	arrd-21	coding	10.121	2.22296	8.35842	1.85153	218.889	244.944	179.808	0.73408	-0.445991	0.38435	0.922			0	0
C04E12.2	C04E12.2	coding	48.7006	19.8073	28.8145	13.7968	383.647	467.627	257.677	0.551032	-0.859792	0.0118963	0.112728			0	0
C04E12.4	C04E12.4	coding	64.5683	12.7123	58.2968	10.9105	1537.18	1773.59	1182.56	0.666757	-0.584767	0.0649859	0.375883			0	0
C04E12.5	C04E12.5	coding	9.92044	2.07491	0	0	155.884	259.807	0	0	-Inf	1.77697e-27	3.68127e-25			1	0
C04E12.6	C04E12.6	coding	0.0955421	0.048746	0	0	2.01066	3.3511	0	0	-Inf	0.268065	0.807152			0	0
C04E12.7	scrm-3	coding	2.73813	0.911882	2.67202	0.878152	35.8076	38.5298	31.7243	0.823371	-0.280386	0.618194	1	scrm-3 encodes a putative phospholipid scramblase homologous to human PLSCR1-5, and paralogous to other C. elegans SCRMs (e.g., SCRM-1); SCRM-3 is expressed in neurons, anal depressor muscle, and occasionally in body wall muscle cells; however, in apoptotic germline cells, SCRM-3 is fully dispensable for normally rapid engulfment and largely dispensable for phosphatidylserine exposure; SCRM-3 doe…		0	0
C04E12.8	srx-121	coding	0.132075	0.0673852	0.0603322	0.0307817	3.23104	2.9606	3.63671	1.22837	0.296745	0.967895	1			0	0
C04E12.9	srbc-2	coding	0	0	0.447026	0.182796	2.93399	0	7.33497	Inf	Inf	0.00390545	0.0467102			0	1
C04E6.10	srd-15	coding	0.530765	0.226863	0.748979	0.294261	12.9918	11.8105	14.7638	1.25005	0.321991	0.593195	1			0	0
C04E6.11	C04E6.11	coding	4.95199	0.931607	6.11083	1.13574	364.136	353.918	379.463	1.07218	0.100544	0.663483	1			0	0
C04E6.12	C04E6.12	Coding_pseudogene	0.765097	0.323369	0.553152	0.248727	7.18032	8.20537	5.64275	0.68769	-0.54017	0.701881	1			0	0
C04E6.13	C04E6.13	coding	101.969	37.8966	79.3536	29.4327	261.338	303.483	198.121	0.652823	-0.615235	0.0456852	0.301549			0	0
C04E6.14	C04E6.14	ncRNA	0	0	0	0	1.01279	1.68798	0	0	-Inf	0.80276	1			0	0
C04E6.2	srsx-18	coding	0.794832	0.300703	0.945608	0.351423	12.8055	12.6906	12.9777	1.02262	0.0322716	0.943029	1			0	0
C04E6.4	C04E6.4	coding	0.0118015	0.00602117	0.0648551	0.0330893	0.743319	0.298408	1.41069	4.72738	2.24104	0.64358	1			0	0
C04E6.5	C04E6.5	coding	0.382701	0.150448	0.370066	0.144001	10.3557	11.0948	9.24716	0.833471	-0.262796	1	1			0	0
C04E6.6	grd-9	coding	0.305324	0.143083	0.203309	0.103729	9.6753	11.4232	7.05344	0.617465	-0.69557	0.388461	0.926374	grd-9 encodes a hedgehog-like protein, with an N-terminal signal sequence, a central low-complexity proline-rich domain, and a C-terminal Ground domain; the Ground domain is predicted to form a cysteine-crosslinked protein involved in intercellular signalling, and it has subtle similarity to the N-terminal Hedge domain of HEDGEHOG proteins; GRD-9 is weakly required for normal molting; GRD-9 is al…		0	0
C04E6.7	C04E6.7	coding	15.3174	3.06441	30.3179	5.97204	332.105	278.795	412.07	1.47804	0.563684	0.0823281	0.435969			0	0
C04E6.8	C04E6.8	coding	1.87701	0.795736	5.33994	2.0228	19.221	13.0811	28.4307	2.17341	1.11996	0.128253	0.567007	C04E6.8 encodes a novel protein with similarity, in its N-terminus, to proteins from C. briggsae and C. remanei.		0	0
C04E6.9	srd-16	coding	0.567403	0.289491	0.367661	0.187582	9.75858	12.1056	6.2381	0.515308	-0.956492	0.349176	0.887054			0	0
C04E7.1	C04E7.1	coding	0	0	0.210896	0.1076	1.12855	0	2.82137	Inf	Inf	0.181992	0.673208			0	0
C04E7.2	sor-3	coding	11.8389	2.30987	16.8012	3.1927	423.298	387.758	476.609	1.22914	0.297652	0.297021	0.836121	sor-3 encodes a novel protein that contains an MBT (malignant brain tumor) domain related to the MBT domains found in the Sex comb on midleg (SCM) and Sfmbt Polycomb group proteins; during development, SOR-3 activity is required to specify the correct number of dopaminergic and serotonergic neurons in males, as well as for proper ray neuron axon guidance, distal tip cell migration, and normal bod…		0	0
C04E7.3	C04E7.3	coding	7.28061	1.54753	5.50259	1.2214	188.579	220.715	140.373	0.635993	-0.652916	0.089946	0.460874			0	0
C04E7.4	C04E7.4	coding	11.841	4.32516	14.7129	4.89352	743.392	705.47	800.275	1.13439	0.181912	0.503071	1			0	0
C04E7.5	C04E7.5	coding	0.0951009	0.0485209	0	0	0.358089	0.596815	0	0	-Inf	1	1			0	0
C04E7.t1	C04E7.t1	tRNA	46.8234	23.8895	0	0	1.35444	1.58871	1.00302	0.631342	-0.663506	1	1			0	0
C04F1.3	lim-7	coding	18.7039	3.53087	22.4409	4.12383	454.048	447.616	463.696	1.03592	0.0509194	1	1	lim-7 encodes one of seven C. elegans LIM-homeodomain (LIM-HD) proteins and the sole C. elegans member of the Islet subclass of LIM-HD transcription factors; loss of lim-7 activity results in L1 larval lethality characterized by locomotion and morphological defects, a detached pharynx, body cavity vacuolization, and constipation; transgenic animals that are rescued for the lim-7(tm674) larval let…		0	0
C04F12.1	C04F12.1	coding	7.58382	1.39332	17.7853	3.28097	685.046	487.796	980.921	2.01092	1.00786	0.0765806	0.415589			0	0
C04F12.10	fce-1	coding	73.0719	13.0952	75.0681	13.4145	1982.48	2116.65	1781.21	0.841523	-0.248925	0.624057	1	fce-1 encodes an ortholog of 'farnesylated-proteins converting enzyme 1' (FACE-1), and thus probably enables post-translational processing of proteins (such as LET-60/RAS) carrying a C-terminal CaaX motif; FCE-1 protein probably accounts for the EDTA-sensitive, tosylphenylalanylchloromethane-insensitive component of CaaX-proteolytic activity in membrane extracts from C. elegans, and FCE-1 can cle…		0	0
C04F12.12	C04F12.12	coding	0.102802	0.05245	0	0	0.358089	0.596815	0	0	-Inf	1	1			0	0
C04F12.13	21ur-15375	u21RNA	0	0	0	0	0.363671	0	0.909177	Inf	Inf	0.731173	1			0	0
C04F12.3	ikb-1	coding	25.7071	4.77071	25.4573	4.70689	852.698	906.834	771.495	0.850757	-0.23318	0.488509	0.999368	ikb-1 encodes an ortholog of human BCL3 (OMIM:109560) that physically interacts with the checkpoint protein MRT-2; ikb-1(nr2019) and ikb-1(nr2027) mutants display no obvious phenotype other than shortened lifespan; mutation of BCL3 is frequently associated with recurring translocations found in the neoplastic cells of patients with chronic lymphocytic leukemia, and has been implicated in cell cyc…		0	0
C04F12.4	rpl-14	coding	3758.16	1208.93	7744.49	2631.07	26272.8	20778.2	34514.7	1.66111	0.732143	0.26343	0.80007	rpl-14 encodes a large ribosomal subunit L14 protein.		0	0
C04F12.5	C04F12.5	coding	43.0618	21.9703	43.7213	22.3068	202.799	209.384	192.921	0.921373	-0.118143	0.535122	1			0	0
C04F12.6	C04F12.6	coding	0.0240103	0.0122502	0	0	0.763203	1.27201	0	0	-Inf	0.828052	1			0	0
C04F12.7	C04F12.7	coding	3.11517	1.02811	0.233943	0.119359	21.8602	35.0964	2.00604	0.0571581	-4.1289	3.03058e-05	0.00071285			1	0
C04F12.8	C04F12.8	coding	40.9602	7.61969	32.4707	6.20367	552.963	619.919	452.528	0.729979	-0.454074	0.240844	0.768012			0	0
C04F12.9	rnh-1.3	coding	1.96648	0.766385	0.857699	0.390217	12.0189	15.9353	6.14426	0.385575	-1.37492	0.133923	0.578448			0	0
C04F2.1	srh-79	coding	0.508414	0.230998	0.804086	0.353661	11.1804	8.95756	14.5145	1.62037	0.696321	0.459323	0.981932			0	0
C04F2.2	srh-221	Coding_pseudogene	0.0574209	0.0292964	0.0364477	0.0185958	0.991621	1.31836	0.50151	0.380404	-1.39439	1	1			0	0
C04F2.3	srh-230	Coding_pseudogene	0.707509	0.360974	0.360695	0.184028	6.12658	7.99571	3.32288	0.415583	-1.26679	0.369793	0.907344			0	0
C04F2.4	srh-229	coding	0.264766	0.135085	0.517156	0.214131	6.93311	6.79033	7.14728	1.05257	0.0739118	0.880338	1			0	0
C04F2.5	srh-267	Coding_pseudogene	1.55541	0.51429	1.19891	0.408571	25.7766	30.0664	19.342	0.643307	-0.63642	0.314096	0.854428			0	0
C04F2.t1	C04F2.t1	tRNA	0	0	0	0	0.381602	0.636003	0	0	-Inf	1	1			0	0
C04F5.1	sid-1	coding	5.0921	0.994413	5.31243	1.02388	244.619	255.244	228.681	0.895929	-0.158544	0.648593	1	sid-1 encodes a dsRNA channel with conserved human (OMIM:606816) and mouse homologs; SID-1 functions to enable passive (ATP-independent) uptake of double-stranded RNA (dsRNA) and is required cell autonomously for systemic RNA interference (RNAi) and for efficient reduction of multicopy transgene expression (repeat-induced silencing); SID-1 is not, however, required for export of RNA silencing fro…		0	0
C04F5.2	C04F5.2	coding	0.199649	0.101862	0.86212	0.439857	1.87169	1.51034	2.41371	1.59813	0.676381	0.76575	1			0	0
C04F5.3	unc-46	coding	2.44246	0.653939	3.16882	0.806327	104.187	97.4479	114.295	1.17288	0.230059	0.577199	1	unc-46 encodes a type I transmembrane protein that contains a single motif similar to the LAMP (lysosomal associated membrane glycoprotein) domain; UNC-46 and UNC-47, the C. elegans vesicular GABA transporter, are required in GABAergic neurons for loading GABA into synaptic vesicles and thus, for all GABA-mediated behaviors; a rescuing UNC-46::GFP fusion protein localizes to synaptic varicosities…		0	0
C04F5.5	srab-2	coding	0.0236664	0.0120747	0.19424	0.099102	1.92515	0.721546	3.73055	5.17022	2.37023	0.390809	0.92903			0	0
C04F5.6	srab-3	coding	0.220667	0.112585	0.21217	0.10825	4.43323	5.1109	3.41673	0.668518	-0.580962	0.908126	1			0	0
C04F5.7	ugt-63	coding	0.511833	0.190228	0.445841	0.156559	15.0549	16.5648	12.79	0.772123	-0.373098	0.586093	1			0	0
C04F5.8	C04F5.8	coding	19.2382	3.79821	22.5868	4.26832	397.195	381.408	420.874	1.10347	0.142052	0.713094	1			0	0
C04F5.9	C04F5.9	coding	9.31809	1.87763	9.49193	1.92318	294.295	304.749	278.615	0.914244	-0.129348	0.837461	1			0	0
C04F6.1	vit-5	coding	0.0949288	0.0434145	0.0124244	0.00633898	5.7644	8.93866	1.00302	0.112211	-3.15571	0.0834382	0.439701	vit-5 encodes a vitellogenin, a lipid-binding protein precursor related to vertebrate vitellogenins and mammalian ApoB-100, a core LDL particle constituent; by homology, VIT-5 is predicted to function as a lipid transport protein; loss of vit-5 activity via large-scale RNA-mediated interference (RNAi) screens indicates that VIT-5 is required for embryogenesis and normal rates of postembryonic gro…		0	0
C04F6.2	C04F6.2	coding	13.2804	6.0348	28.2275	12.2717	48.891	38.9357	63.824	1.63921	0.713005	0.130587	0.57169			0	0
C04F6.3	cht-1	coding	15.3832	2.93243	25.3828	4.66617	653.774	567.445	783.268	1.38034	0.465027	0.290147	0.829086	cht-1 encodes a chitinase orthologous to human chitinase-1 (OMIM:600031, mutations are associated with chitotriosidase deficiency); CHT-1 is predicted to function as an extracellular O-glycosyl hydrolase that hydrolyzes the glycosidic bond between two or more carbohydrates; in C. elegans, CHT-1 may play a role in embryogenesis, and may also be required for cuticle degradation during molting and d…		0	0
C04F6.4	unc-78	coding	18.9942	3.45577	30.1267	5.37418	1000.58	829.736	1256.85	1.51476	0.59909	0.0273119	0.210704	The unc-78 gene encodes a homolog of actin-interacting protein 1 (AIP1) that regulates the ordered assembly of actin and cofilin in myofibrils.		0	0
C04F6.5	dhs-27	coding	9.97538	2.35476	18.5037	4.15663	254.088	211.89	317.386	1.49788	0.582927	0.053005	0.330289	dhs-27 encodes a short-chain dehydrogenase predicted to be mitochondrial.		0	0
C04F6.7	C04F6.7	coding	0.615738	0.216741	0.301118	0.137396	13.9148	17.4234	8.65181	0.496563	-1.00995	0.288273	0.826586			0	0
C04G2.1	ttr-39	coding	19.0258	7.85328	26.5248	7.70867	252.59	233.962	280.533	1.19905	0.261898	0.492818	1			0	0
C04G2.10	C04G2.10	coding	0.611108	0.285696	0.532052	0.245449	9.77407	10.2505	9.05948	0.883811	-0.178191	0.833326	1			0	0
C04G2.11	C04G2.11	coding	0.250831	0.127975	0.46718	0.238357	10.1596	8.15567	13.1654	1.61426	0.690877	0.349773	0.887624			0	0
C04G2.2	C04G2.2	coding	0.125299	0.0639281	0	0	1.44178	2.40297	0	0	-Inf	0.392554	0.929849			0	0
C04G2.3	C04G2.3	Coding_pseudogene	0.0591005	0.0301533	0	0	0.179045	0.298408	0	0	-Inf	1	1			0	0
C04G2.4	msp-36	coding	0.308705	0.157503	0	0	0.929715	1.54952	0	0	-Inf	0.673638	1	msp-36 encodes a protein that belongs to a family of proteins called the Major Sperm Proteins (MSPs) that is conserved in nematodes; this family comprises of closely related, small, basic proteins that make up 15% of sperm protein; this multigene family consists of over fifty genes, including many pseudogenes; MSP is involved in both extracellular signaling and cytoskeletal functions during repro…		0	0
C04G2.5	C04G2.5	coding	0.0277533	0.0141598	0	0	0.179045	0.298408	0	0	-Inf	1	1			0	0
C04G2.6	dis-3	coding	13.7016	2.42063	21.9864	3.81321	923.583	797.728	1112.37	1.39442	0.479661	0.0891052	0.458224			0	0
C04G2.7	egl-38	coding	15.0356	3.19244	31.3582	7.2026	351.694	294.938	436.829	1.48109	0.566655	0.0462395	0.303704	The egl-38 gene encodes a Pax5 homolog.		0	0
C04G2.8	C04G2.8	coding	0.118801	0.0606128	0.279045	0.14237	1.65659	1.15185	2.41371	2.0955	1.06729	0.746733	1			0	0
C04G2.9	C04G2.9	coding	0	0	0.0277909	0.014179	0.200604	0	0.50151	Inf	Inf	0.731055	1			0	0
C04G6.1	mpk-2	coding	15.3517	2.96752	22.7251	4.34883	478.416	446.764	525.893	1.17711	0.235254	0.485093	0.996431	mpk-2 encodes a mitogen activated protein (MAP) kinase; by homology, MPK-2 is predicted to function as a serine/threonine kinase that acts downstream of a receptor tyrosine kinase in a cell signaling pathway; however, as loss of mpk-2 activity via large-scale RNAi screens does not produce any obvious abnormalities, the precise role of MPK-2 in C. elegans development and/or behavior is not yet kno…		0	0
C04G6.10	C04G6.10	coding	0.197516	0.100773	0.353318	0.180264	1.81064	1.47115	2.31986	1.57691	0.657097	0.962933	1			0	0
C04G6.12	C04G6.12	snoRNA	308.998	157.652	42.8838	21.8795	2.07772	2.85676	0.909177	0.318255	-1.65174	0.554877	1			0	0
C04G6.13	C04G6.13	coding	0.103965	0.0530434	0.182671	0.0931995	1.8611	1.82704	1.9122	1.04661	0.0657209	1	1			0	0
C04G6.2	C04G6.2	coding	0.580023	0.256621	1.16158	0.474716	7.39358	5.94864	9.56099	1.60726	0.684601	0.485436	0.996431			0	0
C04G6.3	pld-1	coding	24.6414	4.40107	23.2253	5.06403	2415.78	2599.65	2139.98	0.82318	-0.280721	0.456713	0.981763			0	0
C04G6.4	C04G6.4	coding	23.39	4.6052	27.0237	5.3177	713.622	689.826	749.315	1.08624	0.119339	0.819443	1			0	0
C04G6.5	C04G6.5	coding	64.3659	32.8397	649.82	202.019	451.399	110.055	963.415	8.75393	3.12993	1.58893e-08	6.53547e-07			0	1
C04G6.6	C04G6.6	coding	0.508591	0.259485	0.809759	0.341018	5.80978	5.18989	6.73961	1.2986	0.376962	0.852274	1			0	0
C04G6.7	C04G6.7	coding	0.175219	0.0893974	0	0	1.81518	2.35661	1.00302	0.425619	-1.23236	0.885566	1			0	0
C04H4.1	C04H4.1	coding	12.1804	5.55873	22.0626	9.75757	20.6208	16.3957	26.9585	1.64424	0.717424	0.294368	0.833213			0	0
C04H4.4	C04H4.4	ncRNA	6.08749	3.10586	0	0	0.812576	1.01995	0.50151	0.491699	-1.02415	1	1			0	0
C04H5.1	C04H5.1	coding	14.897	3.05381	22.8807	5.03184	326.158	294.442	373.732	1.26929	0.344023	0.352394	0.890987			0	0
C04H5.2	clec-147	coding	0.310379	0.158357	0.404079	0.206163	5.83357	5.83565	5.83044	0.999106	-0.00129004	1	1			0	0
C04H5.3	gcy-29	coding	0.381533	0.126171	0.402729	0.129376	25.9241	27.7001	23.2602	0.839716	-0.252027	0.625133	1			0	0
C04H5.6	mog-4	coding	6.96333	1.32181	6.72475	1.2759	466.508	487.989	434.286	0.88995	-0.168203	0.618075	1	The mog-4 gene encodes a DEAH helicase orthologous to the Drosophila CG10689 and the S. cerevisiae PRP2 proteins.		0	0
C04H5.7	C04H5.7	coding	0	0	0.233287	0.119024	1.09101	0	2.72753	Inf	Inf	0.311625	0.8507			0	0
C04H5.8	nlp-41	coding	57.9064	21.1178	64.3508	23.2315	185.064	192.89	173.324	0.898562	-0.15431	0.713589	1			0	0
C04H5.9	C04H5.9	Coding_pseudogene	0.203732	0.103945	0.858328	0.437922	4.61955	1.86882	8.74565	4.67977	2.22644	0.0523769	0.327806			0	0
C05A2.1	pph-1	coding	30.9544	5.58816	33.8008	5.98668	795.194	815.045	765.416	0.939108	-0.0906367	0.864161	1			0	0
C05A2.2	C05A2.2	ncRNA	0	0	0	0	0.115185	0.191975	0	0	-Inf	1	1			0	0
C05A9.1	pgp-5	coding	14.3892	2.6235	14.5015	2.7646	1128.07	1164.86	1072.9	0.921053	-0.118644	0.825052	1	pgp-5 encodes a transmembrane protein that is a member of the P-glycoprotein subclass of the ATP-binding cassette (ABC) transporter superfamily; by homology, PGP-5 is predicted to function as an ATP-dependent efflux pump that protects C. elegans by exporting exogenous toxins; however, as loss of pgp-5 activity via large-scale RNAi screens does not result in any obvious abnormalities, the precise …		0	0
C05A9.2	C05A9.2	coding	32.6109	6.28454	46.1807	8.42383	542.199	501.374	603.436	1.20356	0.267313	0.27714	0.816026			0	0
C05A9.4	C05A9.4	ncRNA	0	0	0	0	0.179045	0.298408	0	0	-Inf	1	1			0	0
C05B10.1	lip-1	coding	26.7345	4.92128	55.6404	9.79087	759.968	579.408	1030.81	1.77908	0.831127	0.00549506	0.0615801	lip-1 encodes a mitogen-activated protein (MAP) kinase phosphatase homologous to the vertebrate dual specificity phosphatase MKP-3; during development, LIP-1 negatively regulates MAP kinase activity to control the extent of germline proliferation and oocyte meiotic cell cycle progression; lip-1 activity is also required redundantly with dep-1 to negatively regulate MAPK signaling during vulval in…		0	0
C05B10.14	C05B10.14	ncRNA	0	0	10.4152	5.31388	0.363671	0	0.909177	Inf	Inf	0.731173	1			0	0
C05B10.18	C05B10.18	ncRNA	1.7611	0.89852	0	0	0.379649	0.298408	0.50151	1.68062	0.748995	0.882911	1			0	0
C05B10.19	C05B10.19	ncRNA	4.05052	2.06659	0	0	0.405114	0.67519	0	0	-Inf	1	1			0	0
C05B10.20	C05B10.20	ncRNA	0	0	4.58366	2.3386	0.200604	0	0.50151	Inf	Inf	0.731055	1			0	0
C05B10.3	21ur-7541	u21RNA	0	0	0	0	0.115185	0.191975	0	0	-Inf	1	1			0	0
C05B5.1	C05B5.1	coding	0.0544587	0.0277851	0	0	1.25734	1.48945	0.909177	0.610412	-0.712145	0.878322	1			0	0
C05B5.10	C05B5.10	Coding_pseudogene	0	0	0	0	0.317742	0.529571	0	0	-Inf	1	1			0	0
C05B5.11	C05B5.11	coding	0.117252	0.0598224	0.522862	0.266766	1.28603	0.596815	2.31986	3.88707	1.95868	0.575707	1			0	0
C05B5.12	C05B5.12	coding	0.374197	0.190917	0.270088	0.1378	0.661345	0.767902	0.50151	0.653091	-0.614643	1	1			0	0
C05B5.14	C05B5.14	ncRNA	0	0	2.48314	1.26691	0.200604	0	0.50151	Inf	Inf	0.731055	1			0	0
C05B5.2	C05B5.2	coding	0.109935	0.0560893	0.708243	0.260314	7.35533	3.27273	13.4792	4.11865	2.04217	0.0380026	0.265267			0	0
C05B5.3	pqn-8	coding	9.4898	2.6148	10.0473	2.8596	236.623	244.446	224.889	0.919994	-0.120303	0.774418	1	The protein product of this gene is predicted to contain a glutamine/asparagine (Q/N)-rich ('prion') domain, by the algorithm of Michelitsch and Weissman (as of the WS77 release of WormBase, i.e., in wormpep77).		0	0
C05B5.4	C05B5.4	coding	12.5364	3.28304	19.5107	4.68265	252.965	222.216	299.089	1.34594	0.428612	0.211498	0.72534	C05B5.4 encodes a predicted transmembrane protein that is conserved in C. briggsae and C. remanei; loss of C05B5.4 activity via RNAi in the sensitized rrf-3 background has been reported to result in slow growth, although this phenotype could not be confirmed by retesting.		0	0
C05B5.5	C05B5.5	coding	2.63376	0.752745	1.28244	0.413525	39.1429	50.9435	21.4418	0.420894	-1.24847	0.0369891	0.259873	This gene encodes a protein containing an F-box, a motif predicted to mediate protein-protein interactions either with homologs of yeast Skp-1p or with other proteins.		0	0
C05B5.6	fbxa-155	coding	3.03512	0.831163	4.0432	1.04659	76.9824	70.8149	86.2335	1.21773	0.284196	0.553322	1			0	0
C05B5.7	rgs-1	coding	27.9794	5.52117	45.4071	8.44694	393.337	340.479	472.624	1.38811	0.473124	0.0710004	0.397368	rgs-1 encodes a regulator of G protein signaling; by homology, RGS-1 is predicted to function as a GTPase-activating protein for heterotrimeric G-protein alpha-subunits, and in vitro RGS-1 can stimulate the GTPase activity of purified GOA-1; in vivo, rgs-1 appears to function redundantly with rgs-2 to regulate egg-laying behavior when animals are refed following starvation; rgs-1 is expressed in …		0	0
C05B5.8	C05B5.8	coding	62.4621	16.7458	50.9539	13.7321	503.782	553.251	429.578	0.776462	-0.365012	0.41235	0.945829			0	0
C05B5.9	C05B5.9	Coding_pseudogene	7.01981	2.85069	2.43993	1.11198	18.3364	25.4615	7.64879	0.300406	-1.73501	0.0737292	0.406266			0	0
C05C10.1	pho-10	coding	1.46804	0.452274	0.267528	0.116712	38.0659	51.3639	18.119	0.352756	-1.50326	0.0105252	0.102665			0	0
C05C10.2	C05C10.2	coding	8.70668	1.58644	7.59768	1.37872	738.246	819.864	615.818	0.751122	-0.41288	0.206263	0.715772			0	0
C05C10.3	C05C10.3	coding	38.0137	10.1613	49.209	25.1066	1259.83	1208.94	1336.17	1.10524	0.144362	0.684664	1	C05C10.3 is orthologous to the human gene 3-OXOACID COA TRANSFERASE (also called succinyl-CoA:3-ketoacid CoA transferase; OXCT; OMIM:245050), which when mutated leads to episodic ketoacidosis.		0	0
C05C10.4	pho-11	coding	45.3862	11.9544	746.416	168.971	6579.85	1038.47	14891.9	14.3402	3.84199	1.42358e-36	5.02453e-34			0	1
C05C10.5	C05C10.5	coding	8.99258	2.94771	11.5581	2.98233	131.378	125.824	139.707	1.11034	0.150996	0.591221	1	C05C10.5 encodes a novel protein that is conserved in C. remanei and C. briggsae; large-scale RNAi screens have indicated that C05C10.5 activity is required for normal body morphology, chromosome segregation, and embryonic development; in situ hybridization experiments reveal that C05C10.5 mRNA is expressed in the medial germline.		0	0
C05C10.6	ufd-3	coding	28.2686	5.59372	38.4632	7.2975	1597.33	1502.43	1739.69	1.15792	0.211536	0.475357	0.988968			0	0
C05C10.7	C05C10.7	coding	5.01231	1.52419	5.27304	1.58835	62.5835	65.6649	57.9613	0.882682	-0.180034	0.842537	1			0	0
C05C10.8	C05C10.8	coding	0.0682082	0.0348001	0	0	0.179045	0.298408	0	0	-Inf	1	1			0	0
C05C12.1	C05C12.1	coding	0.081378	0.0415194	0.0832134	0.0424558	1.64241	1.73433	1.50453	0.867499	-0.205066	0.941153	1			0	0
C05C12.3	gtl-1	coding	7.42622	1.2906	18.6706	3.29821	1444.27	1003.77	2105.02	2.09712	1.06841	0.00024209	0.00452162	gtl-1 encodes a TRPM subfamily member of the TRP channel family that affects the periodicity of the defecation cycle in combination with gon-2; expression includes the intestine.		0	1
C05C12.4	C05C12.4	coding	82.8182	18.2303	45.6471	9.94827	1298.01	1622.45	811.344	0.500074	-0.999785	0.0105608	0.102923			0	0
C05C12.5	C05C12.5	coding	0.924667	0.427395	1.04671	0.445287	7.73643	8.25431	6.95959	0.843146	-0.246145	0.821471	1			0	0
C05C12.6	C05C12.6	coding	5.08445	1.45757	7.26954	1.93128	81.8439	78.8528	86.3304	1.09483	0.130707	0.670455	1			0	0
C05C8.1	C05C8.1	coding	34.3714	6.94801	31.7201	6.39903	293.534	321.179	252.067	0.784817	-0.349572	0.482067	0.99357			0	0
C05C8.10	C05C8.10	ncRNA	1.84833	0.943026	2.75478	1.4055	1.78431	1.36472	2.41371	1.76865	0.822649	0.75835	1			0	0
C05C8.2	C05C8.2	coding	21.4883	5.15117	29.6849	6.7176	495.682	459.372	550.147	1.19761	0.260154	0.375052	0.912152			0	0
C05C8.3	fkb-3	coding	38.0818	8.79041	23.738	5.59867	428.164	523.725	284.824	0.543842	-0.878741	0.00978085	0.0974246	fkb-3 encodes a peptidylprolyl cis/trans isomerase homologous to mammalian FK506 immunosuppressant-binding protein 9; FKB-3 expression is positively regulated by signaling through the DAF-2 insulin receptor-like pathway and the activity of the DAF-16 fork-head transcription factor suggesting that FKB-3 could play a role in metabolism and longevity; however, as loss of FKB-3 function via RNA-media…		0	0
C05C8.4	gei-6	coding	15.738	2.7552	14.8889	2.57447	1036.73	1121.55	909.497	0.810929	-0.302353	0.225183	0.743993			0	0
C05C8.5	C05C8.5	coding	9.80551	2.7399	11.1275	3.38271	358.481	360.981	354.73	0.982684	-0.0252006	0.962897	1			0	0
C05C8.6	C05C8.6	coding	11.7126	2.27846	20.3256	3.79714	528.691	451.167	644.977	1.42957	0.515585	0.0793028	0.425716			0	0
C05C8.7	C05C8.7	coding	34.2105	6.23454	67.8461	13.1196	1860.61	1491.3	2414.58	1.61911	0.695205	0.0152056	0.135447			0	0
C05C8.8	C05C8.8	coding	2.05348	0.606582	1.57878	0.49042	39.9245	47.9213	27.9292	0.582813	-0.778895	0.535627	1			0	0
C05C8.9	hyls-1	coding	16.3391	3.64313	17.9792	3.895	230.032	244.162	208.837	0.855321	-0.225462	0.617277	1	hyls-1 encodes a novel, conserved protein orthologous to human HYLS1, mutations in which are associated with hydrolethalus syndrome (OMIM:610693), a lethal, perinatal ciliopathy; in C. elegans, hyls-1 is required for initiation of ciliogenesis; hyls-1 is not required for intraflagellar transport nor for centriole assembly or centrosome function; HYLS-1 localizes to centrioles and to the base of m…		0	0
C05C9.1	C05C9.1	coding	0.757996	0.267629	0.424581	0.196844	15.9666	20.1745	9.65483	0.478567	-1.06321	0.265921	0.80401			0	0
C05C9.10	C05C9.10	ncRNA	4.42242	2.25634	0	0	0.345556	0.575926	0	0	-Inf	1	1			0	0
C05C9.2	C05C9.2	coding	2.46848	0.818316	1.82945	0.618313	25.2156	29.0687	19.4358	0.668615	-0.580752	0.405359	0.938756			0	0
C05C9.3	C05C9.3	coding	0.89373	0.228257	1.57416	0.342132	116.274	98.0983	143.538	1.46321	0.549132	0.233026	0.755342	The protein product of this gene is predicted to contain a glutamine/asparagine (Q/N)-rich ('prion') domain, by the algorithm of Michelitsch and Weissman (as of the WS77 release of WormBase, i.e., in wormpep77).		0	0
C05C9.8	C05C9.8	ncRNA	0	0	2.78405	1.42043	0.200604	0	0.50151	Inf	Inf	0.731055	1			0	0
C05C9.t1	C05C9.t1	tRNA	46.8234	23.8895	0	0	0.951274	1.25112	0.50151	0.40085	-1.31887	1	1			0	0
C05C9.t2	C05C9.t2	tRNA	46.8234	23.8895	0	0	0.953227	1.58871	0	0	-Inf	0.665178	1			0	0
C05D10.1	C05D10.1	coding	66.3792	13.1018	121.446	23.0632	2313.82	1968.75	2831.42	1.43818	0.524249	0.0889003	0.457697			0	0
C05D10.2	C05D10.2	coding	13.656	2.61737	14.0429	2.60776	414.815	435.29	384.102	0.882407	-0.180484	0.608572	1			0	0
C05D10.3	wht-1	coding	3.19938	1.63234	0.712295	0.363416	93.8366	137.126	28.9029	0.210777	-2.24621	6.91313e-07	2.27891e-05	C05D10.3 encodes an ATP-binding cassette (ABC) transporter; C05D10.3 activity is required for efficient RNA interference (RNAi) of a germline-expressed target, pop-1.		1	0
C05D10.4	C05D10.4	coding	37.1705	8.48668	22.0931	4.07607	1130.99	1317.75	850.86	0.645693	-0.63108	0.411615	0.944773			0	0
C05D11.1	C05D11.1	coding	32.7781	5.80429	40.0972	6.99755	1970.46	1926.41	2036.54	1.05717	0.0802036	0.757469	1			0	0
C05D11.10	C05D11.10	coding	56.6755	15.4052	48.1165	13.0385	577.047	627.974	500.656	0.797256	-0.326886	0.28048	0.820227			0	0
C05D11.11	mel-32	coding	126.982	23.9138	144.109	27.9694	3935.55	4160.53	3598.09	0.864815	-0.209536	0.345906	0.883187	mel-32 encodes a serine hydroxymethyltransferase; by homology, MEL-32 is predicted to catalyze the biochemical reaction that converts serine to glycine and in the process transfers a methyl group to tetrahydrofolate and, thus, into the one-carbon pool used for a variety of cellular metabolic processes; in C. elegans MEL-32 activity is required maternally for embryonic development past the 100-cel…		0	0
C05D11.12	let-721	coding	23.5935	4.21469	26.7679	4.83577	898.545	922.431	862.715	0.935262	-0.0965578	0.855882	1	The let-721 gene encodes an ortholog of the human gene SIMILAR TO ELECTRON-TRANSFERRING-FLAVOPROTEIN DEHYDROGENASE (ETFDH), which when mutated leads to glutaricaciduria type IIC (OMIM:231675).		0	0
C05D11.13	C05D11.13	coding	20.2345	10.3237	10.5876	5.40184	246.17	296.614	170.502	0.574829	-0.798796	0.0529669	0.330217			0	0
C05D11.2	vps-16	coding	17.5526	3.14184	25.0662	4.47219	982.787	899.866	1107.17	1.23037	0.299092	0.346054	0.883365	vps-16 encodes the C. elegans homolog of the Saccharomyces cerevisiae vacuolar sorting protein Vps16p; in C. elegans, vps-16 activity is required for biogenesis of the lysosome-related gut granules and for embryonic development; in addition, vps-16 is required for normal body morphology and regulation of germline apoptosis.		0	0
C05D11.3	tag-170	coding	50.2698	11.8984	54.7822	12.8288	605.405	616.994	588.021	0.953042	-0.069388	0.723026	1	C05D11.3/tag-170 encodes a thioredoxin domain-containing protein orthologous to human TXNDC9 and ENSG00000145268; in one-cell embryos, C05D11.3/TAG-170 is required for normal nuclear-centrosome rotation, male pronuclear migration, cytokinesis, and mitotic spindles, and for normally long astral microtubules; in early embryos, C05D11.3/TAG-170 is also required for normally rapid microtubule elongat…		0	0
C05D11.4	let-756	coding	22.8365	6.07638	27.4648	6.79643	718.003	705.285	737.079	1.04508	0.0636131	1	1	let-756 encodes an fibroblast growth factor (FGF)-like ligand that is required for progression through early larval development; LET-756 is expressed from late embryogenesis to adulthood, with a peak of expression in larvae; with EGL-17, LET-756 is redundantly required to activate EGL-15/FGFR, which in turn activates protein degradation in adult muscle cells; homozygotes for partial loss-of-funct…		0	0
C05D11.5	C05D11.5	coding	32.4476	9.38811	26.2687	9.34419	675.166	755.17	555.16	0.735146	-0.443898	0.146217	0.604047			0	0
C05D11.6	nas-4	coding	1.8563	0.583883	2.94464	0.847168	75.8581	67.3711	88.5887	1.31494	0.394994	0.364439	0.902272	nas-4 encodes a predicted extracellular matrix metalloprotease of the M12A (astacin) family that contains an N-terminal signal sequence and a catalytic domain, but no recognizable regulatory domains in the C-terminus; as loss of nas-4 activity via RNAi results in no obvious abnormalities, the precise role of NAS-4 in C. elegans development and/or behavior is not yet known; however, an NAS-4 trans…		0	0
C05D11.7	C05D11.7	coding	16.031	2.91536	36.886	6.59087	1423.38	1005.97	2049.5	2.03733	1.02668	0.000997724	0.0151715			0	1
C05D11.8	C05D11.8	coding	9.14464	1.69095	12.8259	2.31027	572.728	523.729	646.226	1.23389	0.303218	0.242008	0.769412			0	0
C05D11.9	C05D11.9	coding	6.49983	1.2516	9.3034	1.73612	378.058	352.482	416.422	1.1814	0.240498	0.425164	0.95697	C05D11.9 encodes an ortholog of Pop1, a protein subunit shared by the endoribonucleases RNase MRP and RNAse P; RNAse MRP cleaves mitochondrial RNA in mitochondrial DNA synthesis, nucleolar pre-rRNA in ribosome synthesis, and at least one mRNA (CLB2) involved in cell-cycle regulation; RNAse P cleaves tRNA precursors to produce their mature 5' end; C05D11.9 is evolutionarily ubiquitous among eukary…		0	0
C05D12.1	C05D12.1	coding	1.61078	0.821827	3.18877	1.43268	106.247	64.2041	169.312	2.63708	1.39894	0.000335254	0.00600824			0	1
C05D12.11	C05D12.11	ncRNA	0	0	4.96629	2.53382	0.401208	0	1.00302	Inf	Inf	0.50411	1			0	0
C05D12.2	C05D12.2	coding	20.3023	3.55378	9.28087	1.72884	930.161	1224.8	488.195	0.39859	-1.32702	2.69658e-05	0.000645721			1	0
C05D12.3	C05D12.3	ncRNA and coding	8.27809	1.62218	35.4784	6.55801	1011.01	491.913	1789.65	3.63814	1.8632	3.21378e-10	1.61987e-08			0	1
C05D12.4	C05D12.4	coding	3.1302	1.59704	10.0093	5.08072	42.7812	39.0977	48.3064	1.23553	0.305133	0.544286	1			0	0
C05D12.5	C05D12.5	coding	0.90442	0.362047	0.378151	0.192934	7.64499	10.4013	3.51057	0.337514	-1.56698	0.352553	0.891084			0	0
C05D12.7	C05D12.7	coding	63.3419	22.9761	64.7312	23.5595	266.448	274.191	254.833	0.929399	-0.10563	0.561212	1			0	0
C05D2.1	daf-4	coding	62.3772	12.2259	58.2437	10.9302	3264.81	3566.77	2811.87	0.788354	-0.343085	0.213778	0.729091	daf-4 encodes a transmembrane serine/threonine kinase that is the sole C. elegans ortholog of the type II transforming growth factor-beta (TGF-b) receptors; DAF-4 activity is required for several biological processes, including entry into and exit from the dauer larval stage, body size determination, male tail patterning, egg laying, chemosensory neuron specification, and increased thermotoleranc…		0	0
C05D2.10	C05D2.10	coding	42.0233	8.70429	53.2839	11.2211	1267.67	1259.89	1279.33	1.01543	0.0220937	0.969982	1			0	0
C05D2.11	C05D2.11	ncRNA	35.412	15.8509	20.203	9.96236	715.128	904.36	431.28	0.476889	-1.06827	0.00216985	0.0292347			1	0
C05D2.17	C05D2.17	ncRNA	0	0	2.72025	1.38788	1.20362	0	3.00906	Inf	Inf	0.157414	0.624255			0	0
C05D2.3	C05D2.3	coding	0.141237	0.0720597	0.104596	0.0533653	3.39528	3.9871	2.50755	0.628916	-0.669062	1	1	C05D2.3 generally resembles aromatic-L-amino-acid/L-histidine decarboxylases; however, its predicted protein sequence lacks six residues critical for AADC function; C05D2.3 is dispensable in mass RNAi assays.		0	0
C05D2.4	bas-1	coding	14.5446	2.75224	26.4679	4.84383	531.945	438.255	672.481	1.53445	0.617725	0.0659864	0.380571	bas-1 encodes a serotonin- and dopamine-synthetic aromatic amino acid decarboxylase (AAADC) that is required for the synthesis of serotonin from 5-hydroxytryptophan in vivo; mutations of bas-1 impair the turning step in male mating, the migration of AVM, SDQR, ALM, and BDU neurons during development.		0	0
C05D2.5	xnd-1	coding	2.14719	1.06382	2.30025	1.16304	86.8889	89.7872	82.5414	0.9193	-0.121393	0.513363	1			0	0
C05D2.6	C05D2.6	coding	11.6262	2.27015	11.1776	2.19728	492.889	534.59	430.338	0.804987	-0.312962	0.351336	0.889808	C05D2.6 encodes an unfamiliar protein, with no known non-nematode homologs, that specifically binds GOA-1 in yeast two-hybrid assays; C05D2.6 is expressed in several head and tail neurons, pharyngeal muscle, intestine, distal tip cell of the gonad, with weak expression in the ventral nerve cord; C05D2.6 is required for fertility in RNAi assays, with a phenotype of either sterile progeny or reduce…		0	0
C05D2.8	C05D2.8	coding	40.2698	7.56281	43.0382	8.11638	1139.75	1142.76	1135.25	0.993428	-0.00951246	0.708557	1			0	0
C05D9.1	snx-1	coding	27.3487	4.90372	31.676	5.61296	834.856	854.169	805.886	0.943473	-0.0839465	0.7371	1			0	0
C05D9.2	lmp-2	coding	20.1069	4.12026	31.9068	6.03847	411.404	357.041	492.948	1.38065	0.465346	0.145046	0.601409	lmp-2 encodes a transmembrane protein that is one of two C. elegans LAMP (lysosomal associated membrane glycoprotein) homologs.		0	0
C05D9.3	C05D9.3	coding	31.7326	6.14724	41.0059	7.7977	971.81	936.935	1024.12	1.09306	0.128367	0.606898	1			0	0
C05D9.4	C05D9.4	coding	0.217587	0.111014	0.414236	0.211345	1.07509	0.788791	1.50453	1.90739	0.931599	0.670392	1			0	0
C05D9.5	ife-4	coding	13.6998	3.43487	9.35892	2.43398	149.163	177.592	106.52	0.599802	-0.737442	0.0516816	0.324805	The ife-4 gene encodes a member of the Initiation Factor 4E (eIF4E) family.		0	0
C05D9.7	C05D9.7	coding	13.6906	3.3309	25.2996	5.81469	303.669	250.967	382.721	1.52498	0.608795	0.0452264	0.299313			0	0
C05D9.9	C05D9.9	coding	11.618	2.70397	14.7734	3.29943	158.294	153.079	166.115	1.08516	0.117903	0.970061	1			0	0
C05E11.1	lnp-1	coding	23.9852	4.9099	19.5395	4.06541	466.025	527.491	373.826	0.708688	-0.496778	0.0799058	0.42758	lnp-1 encodes a highly conserved protein of unknown function, orthologous to human LUNAPARK/KIAA1715 (OMIM:610236), that is required for normally short body length, normal locomotion, fat content, acetylcholine neurotransmission, localization of RAB-3 and SNB-1, and sensitivity to aldicarb; LNP-1 is expressed in muscles, hypodermal cells, and neurons; within neurons, LNP-1 is localized to cell bo…		0	0
C05E11.14	C05E11.14	ncRNA	0.382647	0.195228	0.555368	0.283351	1.64241	1.73433	1.50453	0.867499	-0.205066	0.941153	1			0	0
C05E11.17	C05E11.17	ncRNA	0	0	8.89769	4.53964	0.564275	0	1.41069	Inf	Inf	0.470304	0.986345			0	0
C05E11.2	C05E11.2	coding	0.108748	0.0554837	0.119339	0.0608872	0.518346	0.529571	0.50151	0.947013	-0.0785439	1	1			0	0
C05E11.3	C05E11.3	coding	19.6441	4.11102	30.202	6.09959	461.715	410.323	538.803	1.31312	0.392996	0.183174	0.674595			0	0
C05E11.4	amt-1	coding	1.63952	0.467493	4.38539	0.988643	80.6074	52.7156	122.445	2.32275	1.21584	0.0053694	0.0605022	amt-1 encodes a transmembrane transporter that by homology, is predicted to transport ammonium ions across the plasma membrane; as loss of amt-1 activity via large-scale RNAi screens does not result in any obvious abnormalities, the precise role of AMT-1 in C. elegans development and/or behavior is not yet known.		0	0
C05E11.5	amt-4	coding	9.03557	1.75806	22.053	4.04413	489.468	340.004	713.663	2.09899	1.06969	0.000617623	0.0101209	amt-4 encodes a member of the ammonium transporter protein family.		0	1
C05E11.6	C05E11.6	coding	21.7221	7.19411	23.9923	7.81969	114.839	118.004	110.092	0.932955	-0.100121	0.961341	1			0	0
C05E11.7	C05E11.7	coding	0.618879	0.315755	0.226369	0.115494	14.9201	20.499	6.55193	0.319622	-1.64556	0.0356898	0.253911			0	0
C05E11.8	flp-12	coding	756.152	142.417	819.449	153.797	4668.63	4778.77	4503.41	0.942378	-0.0856229	0.83611	1	flp-12 encodes a predicted FMRFamide-like peptide neurotransmitter that affects locomotion when injected into A. suum; expressed in the ASE and PVM sensory neurons.		0	0
C05E11.9	C05E11.9	ncRNA	7.69344	3.92522	6.94134	3.5415	1.78194	2.36378	0.909177	0.384628	-1.37846	0.612125	1			0	0
C05E4.1	srp-2	coding	4.14622	1.0712	3.90516	1.02778	76.9805	83.8295	66.7069	0.795745	-0.329622	0.570068	1	srp-2 encodes an ovalbumin-like serpin (ov-serpin) member of the serine protease inhibitor superfamily that is orthologous to human NEUROSERPIN (OMIM:602445, mutated in familial encephalopathy with neuroserpin inclusion bodies); SRP-2 is predicted to function as a suicide substrate that inhibits the proteolytic activity of serine proteases, and in vitro, recombinant SRP-2 is able to inhibit granz…		0	0
C05E4.11	srj-24	coding	0.0304133	0.015517	0	0	0.358089	0.596815	0	0	-Inf	1	1			0	0
C05E4.12	C05E4.12	coding	0.635367	0.23731	0.567308	0.2243	12.8853	13.7641	11.567	0.840376	-0.250894	0.869292	1			0	0
C05E4.13	str-262	coding	2.39833	0.694112	1.06584	0.359613	38.4896	52.4885	17.4913	0.333241	-1.58536	0.0475876	0.309676			0	0
C05E4.14	srh-2	coding	40.1148	8.1626	13.5276	2.9506	461.111	628.142	210.565	0.335219	-1.57683	1.94599e-06	5.98669e-05			1	0
C05E4.2	str-20	coding	0.0372931	0.0190271	0	0	0.409415	0.682359	0	0	-Inf	1	1			0	0
C05E4.3	srp-1	coding	8.59692	2.02335	2.20117	0.629932	118.903	172.907	37.8978	0.21918	-2.18981	0.0314948	0.232185	srp-1 encodes an ovalbumin-like serpin (ov-serpin) member of the serine protease inhibitor superfamily; by homology, SRP-1 is predicted to function as a suicide substrate that inhibits the proteolytic activity of serine proteases; however, as loss of srp-1 function via RNA-mediated interference (RNAi) does not result in any obvious abnormalities, the precise role of SRP-1 in C. elegans developmen…		0	0
C05E4.4	sri-4	coding	0.184567	0.0941668	0.173126	0.0883296	3.55851	3.44381	3.73055	1.08326	0.115383	1	1			0	0
C05E4.5	str-133	Coding_pseudogene	0.0253302	0.0129236	0.506584	0.229662	2.49719	0.337595	5.73659	16.9925	4.08683	0.0463448	0.303979			0	0
C05E4.6	str-134	coding	0.0372883	0.0190246	0.0369113	0.0188323	0.558693	0.596815	0.50151	0.840311	-0.251005	1	1			0	0
C05E4.7	C05E4.7	coding	1.83545	0.769368	1.78264	0.742424	11.0048	12.4268	8.87179	0.713922	-0.486162	0.541651	1			0	0
C05E4.9	gei-7	coding	1634.92	527.39	1493.26	477.658	94441.8	103575	80741.7	0.779547	-0.359292	0.151387	0.613868	gei-7 encodes a predicted isocitrate lyase/malate synthase, an enzyme known to function in the glyoxylate cycle; GEI-7 was identified in a screen for proteins that interact with GEX-3, a homolog of human HEM-2 which is required for embryonic development; GEI-7 is required for embryonic morphogenesis and appears to act downstream of DAF-16 to influence lifespan.		0	0
C05E7.1	C05E7.1	coding	5.77279	1.46126	3.03036	0.877194	104.398	131.384	63.9178	0.486496	-1.0395	0.015042	0.134402			0	0
C05E7.2	C05E7.2	coding	0.604639	0.254988	0.992915	0.372835	12.4883	10.9498	14.7961	1.35127	0.434315	0.714064	1			0	0
C05E7.3	C05E7.3	coding	19.5012	6.36771	12.2158	4.1561	151.312	167.649	126.806	0.75638	-0.402817	0.199013	0.704376			0	0
C05E7.4	C05E7.4	coding	2.43167	0.77326	3.95063	1.13928	37.6197	33.0232	44.5143	1.34797	0.430789	0.498888	1			0	0
C05E7.t3	C05E7.t3	tRNA	46.8234	23.8895	0	0	0.75067	1.25112	0	0	-Inf	0.782857	1			0	0
C05G5.1	C05G5.1	coding	10.2255	2.47518	15.1237	3.2314	415.192	376.381	473.41	1.25779	0.330896	0.208064	0.718735			0	0
C05G5.2	C05G5.2	coding	12.1102	2.31508	14.5595	2.67667	481.589	473.476	493.758	1.04284	0.0605111	0.989129	1			0	0
C05G5.3	C05G5.3	coding	12.5982	3.22058	9.85799	2.55808	159.987	174.085	138.84	0.797541	-0.326369	0.364227	0.902272			0	0
C05G5.4	C05G5.4	coding	188.688	41.3	217.654	46.5974	3353.3	3442.51	3219.47	0.93521	-0.096637	0.630287	1			0	0
C05G5.5	C05G5.5	coding	1.13726	0.580235	0.965701	0.492705	32.818	36.1378	27.8384	0.770339	-0.376434	0.519053	1			0	0
C05G5.7	C05G5.7	coding	24.2809	12.3882	30.9023	15.7665	12.5651	11.0778	14.7961	1.33565	0.417538	0.626195	1			0	0
C05G5.9	C05G5.9	ncRNA	1.03176	0.526408	0	0	0.473274	0.788791	0	0	-Inf	1	1			0	0
C05G6.1	nhr-76	coding	3.21768	0.788939	2.42516	0.617158	77.2168	89.7605	58.4012	0.650634	-0.620082	0.119651	0.546025			0	0
C05G6.t1	C05G6.t1	tRNA	0	0	0	0	2.91204	2.36637	3.73055	1.57649	0.656712	0.852059	1			0	0
C05H8.1	ckk-1	coding	18.9205	3.43597	22.3614	4.04189	665.152	659.753	673.249	1.02046	0.0292133	0.873709	1	ckk-1 encodes a serine/threonine protein kinase that is the C. elegans calcium and calmodulin-dependent protein kinase kinase (CaM-KK) ortholog; ckk-1 activity is required for CRE-dependent transcription in neurons; when expressed in vitro, CKK-1 is capable of stimulating the kinase activity of a downstream kinase, either C. elegans CMK-1 or recombinant mouse CaM-KIV, in a Ca2+/calmodulin-depende…		0	0
C05H8.3	C05H8.3	snoRNA	16.4092	8.37204	107.124	54.6551	3.13503	1.06631	6.2381	5.85018	2.54848	0.15866	0.626062			0	0
C06A1.1	cdc-48.1	coding	72.1505	12.8124	102.35	19.2332	4179.28	3841.28	4686.28	1.21998	0.286855	0.249873	0.780427			0	0
C06A1.2	C06A1.2	coding	17.7895	3.53883	10.2312	2.19257	251.915	314.154	158.557	0.50471	-0.986473	0.0159416	0.140451			0	0
C06A1.3	C06A1.3	coding	0.532198	0.210455	0.504898	0.196527	9.9419	10.6553	8.87179	0.832617	-0.264275	0.613642	1			0	0
C06A1.4	C06A1.4	Coding_pseudogene	2.30486	0.508969	1.99173	0.450526	130.408	140.628	115.078	0.818317	-0.289269	0.351961	0.890651			0	0
C06A1.5	rpb-6	coding	50.0415	23.4681	45.8881	22.564	561.8	597.63	508.055	0.850117	-0.234266	0.374009	0.91145			0	0
C06A1.8	C06A1.8	snoRNA	0.433371	0.221108	0	0	0.202557	0.337595	0	0	-Inf	1	1			0	0
C06A12.16	21ur-13216	u21RNA	0	0	0	0	0.200604	0	0.50151	Inf	Inf	0.731055	1			0	0
C06A12.3	C06A12.3	coding	33.8471	8.70321	26.4825	6.19765	284.504	312.877	241.946	0.773295	-0.37091	0.363478	0.901549			0	0
C06A12.4	gcy-27	coding	0.998846	0.278789	1.35003	0.372588	57.9435	51.3269	67.8684	1.32228	0.403025	0.399082	0.935947			0	0
C06A12.5	lact-6	coding	0.481233	0.188798	1.26538	0.419101	53.1895	37.0552	77.391	2.08854	1.06249	0.260387	0.796347	lact-6 encodes a beta-lactamase domain-containing protein that contains a predicted signal sequence in its N terminus.		0	0
C06A12.8	C06A12.8	coding	0.0468183	0.0238869	0	0	0.202557	0.337595	0	0	-Inf	1	1			0	0
C06A5.1	C06A5.1	coding	7.77029	1.36298	9.74865	1.70196	914.709	887.187	955.993	1.07755	0.107761	0.487408	0.998378			0	0
C06A5.10	C06A5.10	coding	16.4745	8.20161	0	0	11.2761	18.7934	0	0	-Inf	8.91992e-05	0.0018547			1	0
C06A5.11	sir-2.4	coding	11.2578	4.98537	7.91095	4.01971	247.317	294.036	177.239	0.60278	-0.730296	0.0400495	0.276224	sir-2.4 encodes one of four C. elegans proteins with similarity to the Saccharomyces cerevisiae Sir2p NAD-dependent histone deacetylase.		0	0
C06A5.12	C06A5.12	coding	6.27758	2.48857	8.19421	2.57845	35.9195	33.8693	38.9947	1.15133	0.203298	0.509429	1			0	0
C06A5.2	C06A5.2	coding	0.21979	0.112138	0	0	1.3266	2.21099	0	0	-Inf	0.440495	0.970659			0	0
C06A5.3	C06A5.3	coding	30.4692	5.37378	27.7187	4.84449	1350.45	1479.76	1156.48	0.781534	-0.35562	0.223002	0.74097			0	0
C06A5.4	C06A5.4	coding	1.22617	0.625597	0	0	8.41146	12.7443	1.9122	0.150043	-2.73655	0.26522	0.803021			0	0
C06A5.5	C06A5.5	coding	6.51594	2.97011	0	0	24.6262	41.0436	0	0	-Inf	6.64211e-09	2.86068e-07			1	0
C06A5.6	C06A5.6	coding	2.55932	0.750699	3.73616	0.841561	153.105	135.235	179.911	1.33036	0.411818	0.636064	1			0	0
C06A5.7	unc-94	coding	74.5439	14.2152	94.1517	18.3427	3108.4	2937.71	3364.44	1.14526	0.195674	0.645669	1	unc-94 encodes a tropomodulin; unc-94 was identified in screens for mutations that disrupt the structure of body-wall muscle; unc-94 mutations result in uncoordinated animals due to disorganized thin filaments that interdigitate with thick filaments and clump, perhaps with some intermediate-type filaments, at the ends of muscle cells.		0	0
C06A5.8	C06A5.8	coding	1.53204	0.565483	0.949997	0.389826	31.0264	34.5322	25.7677	0.746195	-0.422376	0.515877	1			0	0
C06A5.9	rnf-1	coding	11.8508	2.54804	9.40503	2.07549	350.133	380.107	305.172	0.802857	-0.316786	0.313384	0.853314			0	0
C06A6.12	C06A6.12	ncRNA	1.0955	0.558929	0	0	0.202557	0.337595	0	0	-Inf	1	1			0	0
C06A6.2	C06A6.2	coding	13.879	2.51362	13.1768	2.45331	511	548.976	454.035	0.827058	-0.273939	0.469523	0.986345			0	0
C06A6.3	mvb-12	coding	34.335	10.2603	46.3204	12.4999	627.699	591.961	681.305	1.15093	0.2028	0.331226	0.871283	mvb-12 encodes a protein containing a domain of unknown function (DUF2464) that is the metazoan homolog of Saccharomyces cerevisiae Mvb12p, a member of the endosomal sorting ESCRT-I complex that functions in endosomal sorting of mono-ubiquitinated membrane proteins; in C. elegans, MVB-12 is a non-essential component of the ESCRT-I complex (essential members are VPS-28, VPS-37, and TSG-101) that a…		0	0
C06A6.4	C06A6.4	coding	49.9952	8.88026	83.9701	14.9286	3681.47	2312.77	5734.5	2.47949	1.31005	6.68766e-06	0.000184388			0	1
C06A6.5	C06A6.5	coding	33.1132	8.88148	48.0037	11.0489	924.842	836.915	1056.73	1.26265	0.336458	0.320348	0.860701			0	0
C06A6.7	C06A6.7	coding	2.95316	1.07473	4.01915	1.40261	29.2552	26.8779	32.8212	1.22112	0.288207	0.720548	1			0	0
C06A6.8	21ur-12272	u21RNA	0	0	0	0	3.13124	2.54401	4.01208	1.57707	0.657246	0.456218	0.981597			0	0
C06A8.1	C06A8.1	coding	138.321	26.329	213.889	42.9719	7763.08	6964.41	8961.09	1.2867	0.363673	0.222855	0.74097	C06A8.1 is orthologous to human MSH HOMEO BOX HOMOLOG 1 (MTHFR; OMIM:142983, mutated in homocystinuria).		0	0
C06A8.2	C06A8.2	coding	8.84649	1.86112	8.87211	1.85812	400.641	392.817	412.378	1.0498	0.0701103	0.869681	1			0	0
C06A8.3	C06A8.3	coding	467.69	94.4133	472.274	97.825	5832.99	6130.85	5386.21	0.878541	-0.186818	0.332572	0.872579			0	0
C06A8.4	skr-17	coding	8.91976	2.45606	11.6183	3.11374	110.894	104.863	119.941	1.14379	0.193817	0.903599	1	skr-17 encodes a homolog of Skp1 in S. cerevisiae, a core component of the SCF (Skp1p, Cullin, F-box) ubiquitin-ligase complex that facilitates ubiquitin-mediated protein degradation; SKR-17 has no known function in vivo, since skr-17(RNAi) animals are at least superficially normal, and SKR-17 does not appear to interact in vitro with any of the C. elegans cullin homologs.		0	0
C06A8.5	spdl-1	coding	11.387	2.33445	10.9926	2.2259	298.976	319.403	268.335	0.840115	-0.251342	0.43096	0.962823	spdl-1 encodes a coiled-coil protein; RNAi screens indicate that spdl-1 activity is required for proper chromosome segregation, embryonic development, body morphology, and normal growth rates.		0	0
C06A8.6	C06A8.6	coding	2.07963	1.06104	2.45107	1.25055	44.358	42.2478	47.5234	1.12487	0.169762	0.798553	1			0	0
C06A8.7	srh-39	coding	2.12509	1.08423	2.23712	1.11691	45.4341	45.9632	44.6405	0.971223	-0.0421253	0.887658	1			0	0
C06A8.8	C06A8.8	coding	46.1161	10.404	51.0356	11.2744	539.51	562.839	504.515	0.896376	-0.157825	0.562272	1			0	0
C06A8.9	glr-4	coding	12.2648	6.22566	13.5855	6.8118	870.928	893.371	837.264	0.937196	-0.0935773	0.692872	1	glr-4 encodes a putative non-NMDA ionotropic glutamate receptor subunit, most closely related to GLR-3 and less so to GLR-7, possibly of the kainate subfamily; glr-4 is expressed in various sensory neurons and interneurons from embyrogenesis onward; glr-4 expression requires UNC-42, as well as CFI-1 in URA cells.		0	0
C06B3.1	C06B3.1	coding	0	0	0.257181	0.131215	1.00302	0	2.50755	Inf	Inf	0.174152	0.657173			0	0
C06B3.10	str-250	coding	0.123133	0.062823	0.792781	0.309158	5.96102	2.37033	11.347	4.78711	2.25915	0.0904143	0.462329			0	0
C06B3.11	srx-42	coding	0.108175	0.0551913	0.559456	0.259061	4.85684	2.13917	8.93334	4.17608	2.06215	0.147388	0.606999			0	0
C06B3.12	srxa-11	coding	0	0	0	0	0.200604	0	0.50151	Inf	Inf	0.731055	1			0	0
C06B3.13	srxa-12	coding	0.120436	0.0614469	0.16683	0.0851173	3.19916	2.78234	3.82439	1.37452	0.458932	0.766523	1			0	0
C06B3.14	srxa-13	coding	0.0624619	0.0318683	0.109854	0.056048	1.32553	0.93441	1.9122	2.04642	1.0331	0.684489	1			0	0
C06B3.2	oac-3	coding	0.359156	0.136133	0.331199	0.133646	12.889	13.8954	11.3793	0.818929	-0.28819	0.741914	1			0	0
C06B3.3	cyp-35C1	coding	1.38281	0.404053	1.34129	0.398735	38.0431	40.2301	34.7626	0.864094	-0.21074	1	1	cyp-35C1 encodes one of over 80 C. elegans cytochrome P450s, NADPH-dependent monooxygenases that metabolize endogenous and exogenous compounds; RT-PCR experiments indicate that cyp-35C1 mRNA is upregulated in response to treatment with xenobiotics, such as PCBs (polychlorinated biphenyls) or PAHs (polycyclic aromatic hydrocarbons); loss of cyp-35A/C gene family activity in the presence of xenobio…		0	0
C06B3.4	stdh-1	coding	55.2673	12.0744	30.9403	6.78296	723.991	911.441	442.814	0.48584	-1.04145	0.0102925	0.100923	stdh-1 encodes a putative steroid dehydrogenase required for normally short lifespan; STDH-1 is orthologous to human HSD17B3 (OMIM:605573, mutated in pseudohermaphroditism), HSD17B12 (OMIM:609574), and HSDL1, and paralogous to LET-767 and STDH-2/-4; STDH-1 is expressed in larval intestine, and in both larval and adult body wall muscle and neurons.		0	0
C06B3.5	stdh-3	coding	0.54151	0.212219	0.170375	0.086926	7.35641	10.3798	2.82137	0.271815	-1.8793	0.150541	0.61335	stdh-3 encodes a putative steroid dehydrogenase orthologous to human HSD17B3 (OMIM:605573, mutated in pseudohermaphroditism), HSD17B12 (OMIM:609574), and HSDL1, and paralogous to LET-767, STDH-1/-2, and STDH-4; STDH-3 has no obvious function in mass RNAi assays.		0	0
C06B3.6	C06B3.6	coding	174.69	32.248	101.669	19.3055	1654.55	2015.65	1112.9	0.552128	-0.856926	0.0676937	0.385911			0	0
C06B3.7	C06B3.7	coding	2.56756	0.763327	2.85104	0.858265	41.5137	42.6709	39.7777	0.932198	-0.101292	0.806609	1			0	0
C06B3.8	gcy-32	coding	5.61291	1.13731	8.34825	1.60241	272.737	248.671	308.835	1.24194	0.312595	0.239913	0.766478	gcy-32 encodes a predicted guanylate cyclase; expressed in URX, AQR, and PQR neurons.		0	0
C06B3.9	str-252	coding	0.320215	0.140609	0.217463	0.110951	6.80812	7.25069	6.14426	0.847404	-0.238878	0.795274	1			0	0
C06B8.1	nhr-150	coding	2.50152	0.737148	1.98226	0.662128	60.4564	65.5062	52.8816	0.807276	-0.308866	0.85428	1			0	0
C06B8.10	srh-218	coding	0.553746	0.235277	0.270358	0.137938	7.18081	9.35585	3.91824	0.418801	-1.25566	0.472443	0.988483			0	0
C06B8.12	nhr-151	Coding_pseudogene	6.39002	1.6191	5.36102	1.37951	192.588	168.771	228.314	1.35281	0.435954	0.61489	1			0	0
C06B8.2	C06B8.2	coding	1.79192	0.914245	10.3515	3.53449	138.305	57.4075	259.651	4.52295	2.17726	6.83269e-10	3.3252e-08			0	1
C06B8.3	C06B8.3	coding	0	0	0.178418	0.0910296	0.363671	0	0.909177	Inf	Inf	0.731173	1			0	0
C06B8.4	str-264	coding	1.37546	0.467343	2.84344	0.794352	36.6992	30.3609	46.2066	1.52191	0.605883	0.303596	0.845986			0	0
C06B8.7	C06B8.7	coding	2.03354	0.401531	2.62155	0.489827	401.955	384.624	427.951	1.11265	0.153996	0.718749	1			0	0
C06B8.8	rpl-38	coding	0	0	4450.5	1758.15	12331.7	13282.8	10905	0.820985	-0.284573	0.38196	0.919514	rpl-38 encodes a large ribosomal subunit L38 protein.		0	0
C06B8.9	srw-21	coding	0.0191761	0.00978372	0	0	0.202557	0.337595	0	0	-Inf	1	1			0	0
C06B8.t3	C06B8.t3	tRNA	0	0	0	0	0.405114	0.67519	0	0	-Inf	1	1			0	0
C06C3.1	mel-11	coding	31.9735	5.63903	30.7523	5.45709	1962.44	2111.08	1739.48	0.823974	-0.279329	0.341604	0.879571	mel-11 encodes the C. elegans ortholog of the vertebrate smooth muscle myosin-associated phosphatase regulatory subunit (PP-1M); during development, mel-11 activity negatively regulates embryonic morphogenesis, and genetic analysis suggests that mel-11 acts with let-502, and in parallel to fem-2, in one of two redundant pathways that ensures proper embryonic elongation; prior to elongation, MEL-1…		0	0
C06C3.10	C06C3.10	coding	1.72922	0.835683	0.654849	0.334107	5.8443	9.40617	0.50151	0.0533172	-4.22926	0.0389716	0.270608			0	0
C06C3.11	C06C3.11	Coding_pseudogene	3.09131	0.906964	3.79034	1.07594	49.5446	49.326	49.8725	1.01108	0.0158969	0.654151	1			0	0
C06C3.12	C06C3.12	coding	6.20545	2.11294	1.8168	0.698004	36.1946	49.4573	16.3006	0.329589	-1.60126	0.00913911	0.0925012			0	0
C06C3.13	C06C3.13	ncRNA	0	0	0	0	2.21919	2.42386	1.9122	0.788906	-0.342074	1	1			0	0
C06C3.3	C06C3.3	coding	0.450557	0.173377	0.199948	0.0878894	12.1133	14.421	8.65181	0.599945	-0.737098	0.482761	0.994037			0	0
C06C3.4	C06C3.4	coding	4.69134	1.25402	0.835319	0.302322	52.138	77.3669	14.2946	0.184763	-2.43625	8.69074e-06	0.000234183			1	0
C06C3.5	C06C3.5	Coding_pseudogene	0.4773	0.218366	0.187924	0.0958796	4.58352	7.6392	0	0	-Inf	0.0506662	0.320819			0	0
C06C3.6	srh-48	coding	9.34023	2.13682	7.33747	1.71999	163.887	186.165	130.469	0.700827	-0.51287	0.134871	0.580051			0	0
C06C3.7	C06C3.7	coding	0.920592	0.361503	0.107748	0.0549735	5.66456	8.83482	0.909177	0.102908	-3.28057	0.0420464	0.285635			0	0
C06C3.8	C06C3.8	coding	0.605382	0.213978	0.645995	0.218883	19.3343	19.5385	19.0281	0.973881	-0.0381828	1	1			0	0
C06C3.9	C06C3.9	coding	8.67124	2.22863	2.37413	0.913817	62.8013	89.3497	22.9787	0.257177	-1.95917	3.55708e-05	0.00082382			1	0
C06C6.4	nhr-63	coding	7.78183	1.74998	12.5174	2.53336	178.573	153.779	215.764	1.40309	0.488603	0.104954	0.508141			0	0
C06C6.5	nhr-50	coding	11.5649	2.66793	14.4145	3.29113	264.959	264.397	265.802	1.00531	0.00764144	0.943665	1			0	0
C06C6.6	C06C6.6	coding	0.0276459	0.0141051	0.10472	0.0534286	2.88075	1.31119	5.23508	3.99261	1.99733	0.207814	0.718376			0	0
C06C6.7	C06C6.7	coding	0.0737999	0.037653	0.16792	0.0682588	5.37969	3.86695	7.64879	1.97799	0.984035	0.464535	0.984839			0	0
C06C6.8	C06C6.8	coding	4.1342	1.6544	1.50165	0.652426	14.4833	20.1052	6.05042	0.300937	-1.73247	0.0268776	0.208136			0	0
C06C6.9	C06C6.9	coding	0.137179	0.0699893	0	0	1.44334	2.40556	0	0	-Inf	0.431702	0.963085			0	0
C06E1.1	C06E1.1	coding	6.3629	2.10028	6.15094	1.99213	49.3726	53.7611	42.7898	0.795925	-0.329295	0.504699	1			0	0
C06E1.10	rha-2	coding	6.25844	1.19523	5.73503	1.04886	460.198	484.765	423.346	0.873301	-0.195448	0.658474	1	rha-2 encodes a DEAH helicase orthologous to the Drosophila KURZ, the human KIAA1517, and the S. cerevisiae ECM16 proteins.		0	0
C06E1.11	C06E1.11	coding	0.551934	0.202086	0.616327	0.23494	13.0104	12.6978	13.4792	1.06154	0.0861581	0.894769	1			0	0
C06E1.3	C06E1.3	coding	3.77008	0.849061	6.68747	1.3679	156.626	129.821	196.833	1.51619	0.600447	0.119789	0.546166			0	0
C06E1.4	glr-1	coding	2.25104	0.518378	3.68709	0.773082	173.379	151.664	205.951	1.35795	0.441425	0.159918	0.628565	glr-1 encodes an AMPA (non-NMDA)-type ionotropic glutamate receptor subunit; GLR-1 activity is required for mediating the behavioral response to light nose touch and the frequency with which animals change locomotory direction in response to sensory cues such as food; GLR-1 and GLR-2, a second AMPA-type ionotropic glutatmate receptor, can interact to form functional heteromeric channels; GLR-1 is…		0	0
C06E1.5	fip-3	coding	0.81446	0.415541	0	0	0.560646	0.93441	0	0	-Inf	0.969316	1			0	0
C06E1.6	fipr-16	coding	4.19192	2.13873	0	0	0.699344	1.16557	0	0	-Inf	0.851822	1			0	0
C06E1.7	C06E1.7	coding	0.427112	0.178763	0.460411	0.176176	16.2402	20.0869	10.4702	0.521243	-0.939973	0.311423	0.8507			0	0
C06E1.8	ztf-30	coding	3.57056	0.869321	6.2627	1.4711	134.851	105.114	179.456	1.70725	0.771678	0.18737	0.681978			0	0
C06E1.9	C06E1.9	coding	13.2141	2.49856	17.407	3.24337	572.434	547.359	610.046	1.11453	0.156432	0.49769	1			0	0
C06E2.1	C06E2.1	coding	8.28212	1.86327	10.8139	2.31083	183.885	174.085	198.584	1.14073	0.189954	0.402965	0.937981			0	0
C06E2.11	C06E2.11	ncRNA	32.8286	16.7493	0	0	0.496787	0.827978	0	0	-Inf	0.995073	1			0	0
C06E2.2	C06E2.2	coding	0.386893	0.197394	2.20846	1.12677	2.40056	0.636003	5.0474	7.93612	2.98843	0.250857	0.781736			0	0
C06E2.3	ubc-21	coding	9.56167	2.73549	10.2952	2.89897	104.713	107.333	100.783	0.938982	-0.0908313	0.832842	1			0	0
C06E2.5	C06E2.5	coding	6.5842	1.85897	7.9434	2.21609	68.0558	70.5857	64.2609	0.910396	-0.135435	0.902377	1			0	0
C06E2.7	ubc-22	coding	5.51564	1.53892	6.9727	1.83878	107.154	104.649	110.91	1.05983	0.0838377	0.911148	1	ubc-22 encodes an E2 ubiquitin-conjugating enzyme orthologous to Saccharomyces cerevisiae UBC8 and human UBC1/HIP2 (Huntingtin interacting protein 2, OMIM:602846) which are involved in regulating fructose-1,6-bisphosphatase and huntingtin catabolism, respectively; by homology, UBC-22 is likely required for covalent attachment of ubiquitin to select target proteins to facilitate their degradation;…		0	0
C06E2.8	ins-9	coding	0.127101	0.0648474	0	0	0.773086	0.682359	0.909177	1.3324	0.414031	1	1	ins-9 encodes an insulin-like peptide of the insulin superfamily of proteins (OMIM:176730, 147440); INS-9 is one of 38 insulin-like peptides in C. elegans and although INS-9 overexpression can result in low levels of embryonic and larval lethality, the precise role of INS-9 in C. elegans development is not yet clear; INS-9 is expressed exclusively in the amphid sensory neurons ASI and ASJ that re…		0	0
C06E2.9	C06E2.9	coding	0.376833	0.192262	0	0	0.405114	0.67519	0	0	-Inf	1	1			0	0
C06E4.1	C06E4.1	coding	0.0271927	0.0138738	0	0	0.115185	0.191975	0	0	-Inf	1	1			0	0
C06E4.12	21ur-6266	u21RNA	0	0	0	0	0.179045	0.298408	0	0	-Inf	1	1			0	0
C06E4.14	21ur-11085	u21RNA	0	0	0	0	11.4239	0	28.5599	Inf	Inf	0.0104902	0.102412			0	0
C06E4.2	C06E4.2	coding	79.4517	16.1847	73.9988	15.1371	244.2	260.854	219.22	0.840391	-0.250867	0.334297	0.874925			0	0
C06E4.3	C06E4.3	coding	1.69699	0.58638	1.46114	0.493991	21.7762	23.4832	19.2158	0.81828	-0.289333	0.85942	1			0	0
C06E4.4	C06E4.4	coding	0.0625958	0.0319366	0	0	0.403161	0.337595	0.50151	1.48554	0.570985	0.890483	1			0	0
C06E4.5	C06E4.5	coding	0	0	0.0562195	0.0286834	0.891716	1.15185	0.50151	0.435394	-1.19961	1	1			0	0
C06E4.6	C06E4.6	coding	0.477701	0.215228	0.523645	0.238669	6.92779	6.2379	7.96261	1.27649	0.352181	1	1			0	0
C06E4.7	glb-2	coding	6.00007	1.79112	7.80209	2.25185	135.206	136.085	133.886	0.983838	-0.0235067	0.976321	1	glb-2 encodes a globin; glb-2 transcription is higher in L3 and dauers than in young adults; glb-2 has no obvious function in mass RNAi assays.		0	0
C06E4.8	C06E4.8	coding	1.3955	0.484016	5.21725	1.465	39.221	21.5032	65.7978	3.05991	1.61349	0.00110107	0.0165534			0	1
C06E7.1	sams-3	coding	148.34	30.5809	67.9287	18.212	2547.79	3599.71	969.907	0.26944	-1.89196	1.21309e-09	5.80357e-08			1	0
C06E7.2	C06E7.2	coding	16.7233	7.39878	27.8262	8.13031	564.507	489.525	676.979	1.38293	0.46773	0.0910396	0.464447			0	0
C06E7.3	sams-4	coding	130.284	26.5424	52.0827	11.8524	2757.59	3649.27	1420.07	0.389137	-1.36165	5.26547e-06	0.000148439			1	0
C06E7.37	21ur-321	u21RNA	0	0	0	0	0.381602	0.636003	0	0	-Inf	1	1			0	0
C06E7.4	C06E7.4	coding	7.8247	3.99219	13.9152	5.677	321.466	267.655	402.183	1.50261	0.587475	0.0505226	0.320374			0	0
C06E7.79	21ur-8734	u21RNA	0	0	0	0	0.345556	0.575926	0	0	-Inf	1	1			0	0
C06E7.88	C06E7.88	coding	0.150189	0.076627	0	0	3.53158	5.88597	0	0	-Inf	0.0585081	0.351095			0	0
C06E8.3	prk-1	coding	89.6904	17.8388	70.7341	13.4807	2282.46	2594.17	1814.88	0.6996	-0.515397	0.0641683	0.373065			0	0
C06E8.5	C06E8.5	coding	2.01501	1.02807	1.99109	1.01586	73.7708	79.7117	64.8593	0.813673	-0.297478	0.447768	0.975214			0	0
C06E8.6	C06E8.6	ncRNA	7.24964	3.6988	0	0	0.81883	1.36472	0	0	-Inf	0.717334	1			0	0
C06G1.1	C06G1.1	coding	2.47074	0.655949	2.86754	0.753204	78.6953	79.7915	77.051	0.965654	-0.0504224	0.955509	1			0	0
C06G1.11	C06G1.11	ncRNA	0	0	0	0	0.727342	0	1.81835	Inf	Inf	0.445119	0.973107			0	0
C06G1.15	C06G1.15	ncRNA	0	0	0	0	3.26579	2.22471	4.82742	2.1699	1.11763	0.422479	0.955336			0	0
C06G1.16	C06G1.16	ncRNA	1.66916	0.851612	2.72025	1.38788	0.582206	0.636003	0.50151	0.788535	-0.342754	1	1			0	0
C06G1.2	C06G1.2	coding	1.98534	0.648836	2.52507	0.784172	27.8367	26.6879	29.5598	1.10761	0.147452	0.756559	1			0	0
C06G1.4	ain-1	coding	81.2747	15.2197	144.52	29.4803	5753.14	5038.09	6825.71	1.35482	0.438104	0.20529	0.715123	ain-1 encodes an unfamiliar protein synergistically required, with LIN-31, for the normal timing of vulval differentiation, independently of LET-60/RAS, and parallel to or downstream of LIN-14/LIN-28/HBL-1; AIN-1 is expressed in cytoplasmic foci (that are probably P bodies) in several tissues, including vulval precursor cells and neurons; AIN-1 coimmunoprecipitates with DCR-1 and ALG-1, also bind…		0	0
C06G1.5	C06G1.5	coding	15.6936	2.82515	21.3682	3.8027	1079.4	997.063	1202.9	1.20644	0.270762	0.375046	0.912152			0	0
C06G1.6	C06G1.6	coding	8.64592	1.66709	13.1992	2.39717	431.853	381.352	507.606	1.33107	0.412588	0.226505	0.745407			0	0
C06G1.t2	C06G1.t2	tRNA	0	0	0	0	0.179045	0.298408	0	0	-Inf	1	1			0	0
C06G1.t3	C06G1.t3	tRNA	0	0	0	0	0.179045	0.298408	0	0	-Inf	1	1			0	0
C06G1.t4	C06G1.t4	tRNA	0	0	27.5649	14.0637	0.200604	0	0.50151	Inf	Inf	0.731055	1			0	0
C06G3.1	nhr-105	coding	37.8641	7.13184	110.373	21.1062	1386.66	881.038	2145.09	2.43473	1.28376	0.142715	0.596691	nhr-105 encodes a nuclear receptor that is most highly conserved amongst nematode species; nhr-105 mRNA levels are upregulated in response to progesterone treatment.		0	0
C06G3.10	cogc-2	coding	7.67272	2.88143	14.9328	4.32983	539.954	491.671	612.378	1.2455	0.31673	0.260334	0.796347	cogc-2 encodes an ortholog of mammalian COG-2, a subunit of lobe A of the conserved oligomeric Golgi complex (COGC); COGC-2 is required for normal gonadal distal tip cell migration, a process that also requires seven other orthologs of COGC subunits; like other lobe A subunits in both C. elegans and S. cerevisiae, COGC-2 is strongly required for normal function, while lobe B subunits are only par…		0	0
C06G3.11	tin-9.1	coding	87.5429	21.9438	43.7569	11.8956	169.937	232.172	76.5848	0.329862	-1.60006	7.77083e-06	0.000212196	tin-9 encodes a member of the Tim10/DDP family of zinc finger proteins, a family of proteins typically involved in mitochondrial protein import, and localized to the mitochondrial intermembrane space.		1	0
C06G3.13	21ur-9174	u21RNA	0	0	0	0	1.45392	2.08885	0.50151	0.240089	-2.05836	0.926839	1			0	0
C06G3.2	klp-18	coding	7.44487	1.39013	3.96887	0.809827	355.263	452.378	209.591	0.463309	-1.10995	0.00074453	0.0118146	klp-18 encodes a kinesin motor protein whose motor domain is most similar to that of the Xenopus and human klp2 proteins; loss of klp-18 activity via RNAi indicates that KLP-18 is required for the assembly of a disordered array of acentrosomal (female meiotic) microtubules into an organized, functional, bipolar spindle; in addition, KLP-18 may also play a role in cortex dynamics during post-meiot…		1	0
C06G3.3	C06G3.3	coding	294.935	119.378	29.5995	15.1018	444.444	695.413	67.9915	0.0977714	-3.35444	9.5214e-08	3.60138e-06			1	0
C06G3.4	C06G3.4	coding	0.051083	0.0260628	0.14583	0.0744031	3.28474	2.04708	5.14124	2.5115	1.32855	0.581696	1			0	0
C06G3.5	C06G3.5	coding	210.922	39.2643	298.36	56.7898	5242.68	4956.37	5672.13	1.14441	0.194605	0.533162	1	C06G3.5 is orthologous to human ADENOSINE DEAMINASE (ADA; OMIM:102700), which when mutated leads to severe combined immunodeficiency.		0	0
C06G3.6	C06G3.6	coding	30.1431	5.63561	35.43	6.54367	1027.29	1021.03	1036.69	1.01534	0.0219638	0.835008	1			0	0
C06G3.7	trxr-1	coding	39.595	7.02301	40.981	7.19474	1844.69	1924.32	1725.25	0.896552	-0.157541	0.568796	1	trxr-1 encodes an homolog of the mammalian thioredoxin reductase isozymes TR1 and TR2; like its mammalian homologs, TRXR-1 has a TGA-encoded C-terminal penultimate selenocysteine (Sec) residue; labelling of C. elegans with selenium-75 demonstrates that TR-Se is the major naturally occurring selenoprotein in C. elegans, and computational analysis indicates that it is probably the only selenoprotei…		0	0
C06G3.8	C06G3.8	coding	8.84405	2.44561	9.52976	2.57289	125.716	131.096	117.647	0.897412	-0.156158	0.727492	1			0	0
C06G3.9	C06G3.9	coding	18.4156	4.71972	41.4307	8.60648	578.581	603.05	541.876	0.898559	-0.154315	0.587744	1			0	0
C06G4.1	C06G4.1	coding	3.18157	0.6665	3.0848	0.643704	160.328	172.626	141.881	0.821897	-0.282971	0.331228	0.871283			0	0
C06G4.2	clp-1	coding	224.195	48.9153	225.481	47.6679	10044.3	10602.9	9206.42	0.86829	-0.20375	0.451253	0.977541	clp-1 encodes a calpain homolog that has significant identity to mammalian calpains over its whole length and that contains motifs typical of calpains, including a thiol (cysteine) protease active site and a Ca[2+]-binding domain; CLP-1 is required, in parallel with TRA-3 but in series with ASP-3 and ASP-3, for degenerative (necrotic-like) cell death in neurons induced by mutations such as mec-4(…		0	0
C06G4.4	C06G4.4	coding	0.301757	0.153958	1.2464	0.635918	5.26301	3.73505	7.55495	2.02272	1.01629	0.467054	0.986345			0	0
C06G4.5	npr-17	coding	5.06019	1.17279	6.10255	1.37815	155.93	149.77	165.17	1.10282	0.141204	0.730973	1			0	0
C06G4.6	C06G4.6	coding	0.495855	0.252987	0	0	2.49921	4.16536	0	0	-Inf	0.156696	0.623169			0	0
C06G4.7	C06G4.7	ncRNA	36.7627	18.7565	0	0	0.179045	0.298408	0	0	-Inf	1	1			0	0
C06G8.1	C06G8.1	coding	16.7626	3.36153	21.4744	4.21311	469.319	450.544	497.482	1.10418	0.142976	0.483375	0.994554			0	0
C06G8.2	pept-2	coding	13.7839	2.47537	16.8149	3.01015	680.651	665.9	702.776	1.05538	0.0777598	0.705506	1	pept-2 encodes a high-affinity, proton-coupled oligopeptide transporter; when expressed in Xenopus ooctyes, PEPT-2 exhibits proton-coupled transport activity for a broad spectrum of peptide substrates; pept-2 mRNA is detected at all stages of development, but is expressed at highest levels in late larval and adult stages; additionally, a pept-2::GFP reporter exhibits expression primarily in vulva…		0	0
C06G8.3	C06G8.3	ncRNA and coding	22.4558	4.28964	25.4714	4.77255	469.414	479.239	454.675	0.948744	-0.0759093	0.825364	1			0	0
C06G8.4	srd-7	coding	0.11245	0.0573724	0.183119	0.0934281	1.57313	1.68142	1.41069	0.838984	-0.253285	1	1			0	0
C06H2.1	atp-5	coding	1775.37	407.989	1854.95	425.337	22075.3	23754.8	19556	0.823244	-0.280607	0.251176	0.781994			0	0
C06H2.2	C06H2.2	coding	23.678	4.6199	35.1322	6.77327	716.672	646.308	822.219	1.27218	0.3473	0.212092	0.726473			0	0
C06H2.3	C06H2.3	coding	9.4071	1.87807	13.6432	2.64687	343.622	312.665	390.056	1.24752	0.319062	0.212822	0.72725			0	0
C06H2.4	folt-1	coding	22.3436	4.79643	36.0618	7.61143	590.246	513.397	705.519	1.37422	0.458609	0.144193	0.599606	folt-1 encodes a folate transporter required for folate uptake; FOLT-1 is orthologous to human SLC19A1 (OMIM:600424), SLC19A2 (OMIM:603941, mutated in thiamine-responsive megaloblastic anemia syndrome), and SLC19A3 (OMIM:606152, mutated in biotin-responsive basal ganglia disease); heterologously expressed FOLT-1 transports folate in vitro; FOLT-1 activity is acid-dependent, is sodium-independent,…		0	0
C06H2.5	glb-3	coding	13.4637	3.30602	15.2119	3.159	180.475	179.664	181.691	1.01128	0.016184	0.827991	1	glb-3 encodes a globin with no obvious function in mass RNAi assays.		0	0
C06H2.6	C06H2.6	coding	72.9328	13.416	73.482	13.3201	617.172	640.342	582.417	0.909541	-0.136789	0.556797	1			0	0
C06H2.7	C06H2.7	coding	2.98582	1.52338	5.15283	2.60535	82.4909	72.0947	98.0851	1.3605	0.444142	0.217554	0.734976			0	0
C06H2.9	C06H2.9	ncRNA	0.28465	0.14523	0	0	0.460741	0.767902	0	0	-Inf	0.965501	1			0	0
C06H5.1	fbxa-156	coding	7.00042	1.55757	4.22597	1.0587	139.848	173.686	89.0902	0.512937	-0.963145	0.0445081	0.296209	This gene encodes a protein containing an F-box, a motif predicted to mediate protein-protein interactions either with homologs of yeast Skp-1p or with other proteins; this gene's encoded protein also contains an FTH/DUF38 motif, which may also mediate protein-protein interaction.		0	0
C06H5.2	fbxa-157	coding	7.75871	1.83332	5.68103	1.37163	132.803	156.176	97.742	0.625845	-0.676123	0.110744	0.524572	This gene encodes a protein containing an F-box, a motif predicted to mediate protein-protein interactions either with homologs of yeast Skp-1p or with other proteins; this gene's encoded protein also contains an FTH/DUF38 motif, which may also mediate protein-protein interaction.		0	0
C06H5.6	C06H5.6	coding	10.0652	2.77568	19.4638	4.29107	553.089	429.54	738.414	1.71908	0.781638	0.137292	0.585436			0	0
C06H5.7	C06H5.7	coding	63.0705	11.0778	75.8705	13.609	1496.82	1485.16	1514.3	1.01962	0.0280303	0.87436	1			0	0
C06H5.8	C06H5.8	coding	8.69274	2.06455	10.2198	2.36956	160.815	158.976	163.572	1.02891	0.0411163	0.963666	1			0	0
C07A12.1	ham-2	coding	19.696	3.81505	38.0674	7.00566	518.638	411.069	679.992	1.6542	0.726136	0.0171892	0.149869	The ham-2 gene encodes a C2H2 zinc finger-containing protein required for proper migration of the hermaphrodite-specific neurons (HSNs) and proper attachment of the pharynx to the nose; HAM-2 is expressed in the nuclei of the HSNs during migration, and acts downstream of EGL-5, a posterior group Hox protein, in HSN specification; HAM-2 acts redundantly with UNC-86 to downregulate UNC-43 expressio…		0	0
C07A12.11	C07A12.11	ncRNA	0	0	0	0	0.230371	0.383951	0	0	-Inf	1	1			0	0
C07A12.12	C07A12.12	ncRNA	0	0	0	0	1.12404	1.8734	0	0	-Inf	0.52259	1			0	0
C07A12.13	C07A12.13	ncRNA	0	0	0	0	0.200604	0	0.50151	Inf	Inf	0.731055	1			0	0
C07A12.14	C07A12.14	ncRNA	0.190291	0.0970872	0	0	0.405114	0.67519	0	0	-Inf	1	1			0	0
C07A12.15	C07A12.15	ncRNA	0	0	0.728495	0.371681	0.949321	0.913522	1.00302	1.09797	0.13484	0.945093	1			0	0
C07A12.2	C07A12.2	coding	122.212	56.9596	177.887	81.5299	104.694	87.9506	129.809	1.47594	0.56163	0.0979298	0.486832			0	0
C07A12.3	nhr-35	coding	86.3982	16.0677	115.052	21.2523	2801.58	2724.26	2917.57	1.07096	0.0989037	0.924172	1			0	0
C07A12.4	pdi-2	coding	418.738	88.699	508.586	110.534	14084.3	13725.7	14622.3	1.06532	0.0912903	0.951095	1			0	0
C07A12.5	spr-3	coding	1.97178	0.495969	1.98203	0.512506	86.5803	91.2831	79.5262	0.871204	-0.198917	0.870039	1			0	0
C07A12.7	C07A12.7	coding	68.367	12.9102	58.8298	10.786	2137.88	2426.19	1705.42	0.70292	-0.508567	0.135614	0.581411			0	0
C07A12.8	21ur-11723	u21RNA	0	0	0	0	0.542715	0.298408	0.909177	3.04676	1.60728	0.928764	1			0	0
C07A4.1	tiar-3	coding	9.27174	1.82614	7.72453	1.54852	289.153	326.981	232.411	0.710779	-0.492526	0.180411	0.670312			0	0
C07A4.2	C07A4.2	coding	3.78074	0.919617	6.40804	1.44217	112.129	95.4917	137.086	1.43558	0.521634	0.212407	0.726788			0	0
C07A4.3	C07A4.3	coding	0.10648	0.0543265	0.141746	0.0723194	1.6232	1.70231	1.50453	0.883816	-0.178182	0.992547	1			0	0
C07A4.4	C07A4.4	ncRNA	5.26067	2.68402	21.3423	10.8889	2.41763	1.54236	3.73055	2.41874	1.27425	0.558091	1			0	0
C07A9.1	clec-162	coding	0.250586	0.12785	0	0	2.41577	4.02629	0	0	-Inf	0.192531	0.690679			0	0
C07A9.10	C07A9.10	coding	0.0260219	0.0132765	0.142568	0.0727388	0.743319	0.298408	1.41069	4.72738	2.24104	0.64358	1			0	0
C07A9.11	ncx-7	coding	3.58093	0.798561	6.27593	1.25798	219.31	183.008	273.764	1.49592	0.581029	0.112925	0.529857	ncx-7 encodes a putative Na[+]/Ca[2+] exchanger of uncertain stoichiometry and affinity, orthologous to human SLC24A6 and paralogous to NCX-6 and NCX-8/-10; NCX-7 may function intracellularly; NCX-7 has tandem Calx-alpha domains predicted to carry out ion transport; NCX-7 has no obvious function in mass RNAi assays.		0	0
C07A9.12	C07A9.12	coding	15.3653	3.60377	14.2754	3.35206	262.708	278.119	239.591	0.861468	-0.215131	0.614995	1			0	0
C07A9.13	C07A9.13	coding	0.305909	0.156076	0.168183	0.0858077	3.7624	4.26462	3.00906	0.705587	-0.503104	1	1			0	0
C07A9.14	C07A9.14	snoRNA	76.6729	39.1188	186.331	95.0668	2.39303	0.895223	4.63973	5.18276	2.37372	0.285266	0.822399			0	0
C07A9.2	C07A9.2	coding	28.0217	5.79969	32.4117	6.57112	272.956	271.086	275.761	1.01725	0.0246676	0.777959	1			0	0
C07A9.3	tlk-1	coding	68.7078	12.706	82.7281	15.2523	5155.14	5097.61	5241.43	1.02821	0.0401374	1	1	tlk-1 encodes, through alternative splicing, two isoforms of a Tousled-class serine/threonine protein kinase; TLK-1A/B are orthologous to Tousled from A. thaliana; tlk-1(RNAi) embryos have, compared to normal embryos, reduced phosphorylation of the RNA polymerase II C-terminal domain at Serine-2 and methylation of histone H3 at Lysine-36 (posttranslational modifications associated with transcript…		0	0
C07A9.4	ncx-6	coding	0.942889	0.481066	4.21597	2.15101	94.8308	37.8624	180.283	4.76154	2.25143	1.60242e-08	6.57896e-07	ncx-6 encodes a putative Na[+]/Ca[2+] exchanger of uncertain stoichiometry and affinity, orthologous to human SLC24A6 and paralogous to NCX-7/-10; NCX-6 may function intracellularly; NCX-6 has tandem Calx-alpha domains predicted to carry out ion transport; NCX-6 has no obvious function in mass RNAi assays.		0	1
C07A9.5	C07A9.5	coding	0.139755	0.0713036	0	0	1.96364	3.27273	0	0	-Inf	0.274964	0.814223			0	0
C07A9.6	ugt-60	coding	5.36436	1.16923	6.97709	1.4599	264.761	245.41	293.789	1.19714	0.259589	0.455224	0.980953			0	0
C07A9.7	set-3	coding	12.603	2.40625	15.2297	2.87286	466.157	443.913	499.523	1.12527	0.170274	0.547551	1	set-3 encodes, by alternative splicing, two alternative isoforms of a SET domain-containing protein; SET-3 is orthologous to human SMYD4; neither set-3(n4948) nor set-3(RNAi) have any obvious phenotypes.		0	0
C07A9.8	C07A9.8	coding	4.61566	1.08113	6.6377	1.45108	158.124	144.732	178.213	1.23133	0.300216	0.375855	0.912895			0	0
C07A9.9	C07A9.9	coding	11.1259	2.7042	25.8124	5.88107	275.012	193.672	397.022	2.04997	1.0356	0.00225288	0.0301555			0	1
C07B5.2	C07B5.2	coding	0.346274	0.17667	0	0	2.4757	4.12617	0	0	-Inf	0.158892	0.626321			0	0
C07B5.3	C07B5.3	coding	16.8252	5.31785	18.3185	5.74349	110.569	113.331	106.426	0.939073	-0.0906902	0.78573	1			0	0
C07B5.4	C07B5.4	coding	28.5074	5.13184	41.5775	7.43852	1046.07	961.712	1172.61	1.21929	0.286041	0.388944	0.926646			0	0
C07B5.5	nuc-1	coding	176.573	35.4286	447.72	95.4194	6064.97	4096.5	9017.66	2.20131	1.13836	0.000310281	0.00560068	The nuc-1 gene encodes a DNase II homolog similar to mammalian and Drosophila DNaseII enzymes and is required for DNA degradation during apoptosis as well as for degradation of dietary DNA during normal feeding; during apoptosis, NUC-1 functions in apoptotic cells at an intermediate stage of DNA degradation, after the killing step, but prior to cell-corpse engulfment.		0	1
C07B5.6	C07B5.6	coding	0.471813	0.240721	0.408205	0.208268	3.94786	4.3645	3.32288	0.761343	-0.393381	0.83648	1			0	0
C07B5.8	C07B5.8	coding	8.64038	3.70978	15.0951	6.22681	50.6694	41.8155	63.9501	1.52934	0.61291	0.216642	0.733654			0	0
C07C7.1	C07C7.1	coding	4.03981	1.43953	3.60235	1.42628	41.2946	45.481	35.0149	0.769879	-0.377296	0.723428	1			0	0
C07D10.1	C07D10.1	coding	5.40091	1.45156	2.46281	0.930533	77.9205	103.368	39.7485	0.384532	-1.37882	0.00415275	0.0491989			1	0
C07D10.2	bath-44	coding	37.3367	6.96546	50.3141	9.79607	1160.78	1133.06	1202.38	1.06118	0.0856665	0.476315	0.989774	The C07D10.2 gene encodes a protein with a meprin-associated Traf homology (MATH) domain that may be involved in apoptosis.		0	0
C07D10.3	sre-3	coding	3.07495	0.862071	2.49712	0.721867	51.7834	57.9883	42.476	0.732492	-0.449115	0.719973	1			0	0
C07D10.4	nas-7	coding	2.561	0.937495	5.76521	1.44734	106.249	80.9257	144.233	1.78229	0.833734	0.0524009	0.327865	nas-7 encodes an astacin-like metalloprotease; a NAS-7::GFP reporter fusion is first expressed in embryos just prior to hatching and, in adult animals, is seen in anterior cells adjacent to the pharyngeal metacarpus and terminal bulb.		0	0
C07D10.5	C07D10.5	coding	8.64066	1.81717	11.3447	2.32321	216.873	210.798	225.985	1.07204	0.100365	0.809228	1			0	0
C07D10.6	C07D10.6	coding	0.205675	0.104936	0.354362	0.180797	0.72176	0.596815	0.909177	1.52338	0.607277	1	1			0	0
C07D8.2	C07D8.2	Coding_pseudogene	0.0676325	0.0345064	0	0	0.675831	1.12639	0	0	-Inf	0.861163	1			0	0
C07D8.5	C07D8.5	coding	2.6646	1.11801	0.852602	0.435001	7.73669	10.8884	3.00906	0.276354	-1.85541	0.260176	0.796347			0	0
C07D8.6	C07D8.6	coding	85.8391	17.9531	130.831	27.0733	1821.1	1620.24	2122.38	1.30992	0.389475	0.219705	0.738267			0	0
C07E3.1	stip-1	coding	11.2934	2.07399	14.2526	2.64281	633.602	607.595	672.612	1.10701	0.146666	0.423995	0.956754			0	0
C07E3.10	C07E3.10	coding	0.274418	0.140009	0.215625	0.110013	1.29643	1.49204	1.00302	0.672248	-0.572934	1	1			0	0
C07E3.15	C07E3.15	ncRNA	0	0	53.4166	27.2534	1.08543	0.596815	1.81835	3.04676	1.60728	0.793334	1			0	0
C07E3.2	pro-2	coding	18.0368	3.34781	27.7009	4.88944	1048.2	924.506	1233.73	1.33448	0.416276	0.11733	0.540038	pro-2 encodes the C. elegans ortholog of Saccharomyces cerevisiae Noc2p, which is required for intranuclear ribosome maturation and transport; in C. elegans, pro-2 activity is essential for larval growth, somatic gonad development, regulation of germline development and proliferation, and hence, fertility; by virtue of its similarity to Noc2p, PRO-2 is predicted to be a component of two heterodim…		0	0
C07E3.3	C07E3.3	coding	36.4133	6.73526	23.7682	4.47964	798.791	974.082	535.855	0.550113	-0.8622	0.00555887	0.062141			0	0
C07E3.4	C07E3.4	coding	2.82073	0.686832	0.077945	0.0397679	53.8633	88.4348	2.00604	0.0226838	-5.46219	1.07841e-12	7.33724e-11			1	0
C07E3.5	ceh-52	coding	5.78822	1.37063	4.03699	1.03104	136.36	157.969	103.948	0.658029	-0.603777	0.144677	0.600805			0	0
C07E3.6	C07E3.6	coding	12.2027	2.71231	10.5823	2.36094	298.787	323.038	262.411	0.812322	-0.299876	0.376855	0.91434			0	0
C07E3.8	C07E3.8	coding	0.330412	0.145727	0.729785	0.280937	9.14138	6.85561	12.57	1.83354	0.874634	0.344292	0.881422			0	0
C07E3.9	C07E3.9	coding	5.03758	1.67069	13.8561	4.08471	63.4329	41.0842	96.956	2.35993	1.23875	0.00144564	0.020872			0	1
C07F11.1	tol-1	coding	7.75126	1.39709	8.55801	1.5152	597.288	608.571	580.364	0.95365	-0.0684689	0.902347	1	tol-1 encodes a predicted transmembrane protein that is the sole C. elegans Toll-like receptor (TLR); TOL-1 is required for proper embryonic development and for pathogen avoidance behavior, and is expressed primarily in the nervous system.		0	0
C07F11.2	C07F11.2	coding	3.15923	0.767092	2.18989	0.575367	74.6423	87.5599	55.266	0.63118	-0.663877	0.13341	0.577114			0	0
C07G1.1	try-2	coding	3.51726	1.44222	4.65585	1.43879	62.6766	58.6308	68.7453	1.17251	0.229602	0.611738	1	try-2 encodes a homolog of human TRYP1 and ELA2; mutation of human TRYP1 or ELA2 leads, respectively, to hereditary pancreatitis (OMIM:276000) or cyclic haematopoiesis (OMIM:162800).		0	0
C07G1.2	C07G1.2	coding	1.83226	0.777084	3.21213	0.890832	76.057	61.3716	98.0851	1.59822	0.676463	0.0566674	0.344417			0	0
C07G1.3	pct-1	coding	29.9	5.31776	39.8594	7.13459	1269.12	1208.92	1359.41	1.12449	0.16927	0.525087	1			0	0
C07G1.4	wsp-1	coding	32.823	5.94066	39.7142	7.15459	1752.53	1701.94	1828.43	1.07432	0.103429	0.937767	1	wsp-1 encodes a homolog of human WASP that interacts with Arp2/3 and is required for hypodermal cell migration during morphogenesis (ventral enclosure); when mutated, human WASP leads to Wiskott-Aldrich syndrome (OMIM:301000).		0	0
C07G1.5	hgrs-1	coding	19.2262	3.5277	23.2421	4.20332	1019.65	1011.7	1031.58	1.01965	0.0280719	1	1	hgrs-1 encodes a VHS and FYVE zinc finger-domain containing protein that is the C. elegans ortholog of S. cerevisiae Vps27p and mammalian hepatocyte growth factor-regulated tyrosine kinase substrate (HGS); hgrs-1 activity is essential for molting and thus for proper larval development; consistent with its proposed role in the endocytic pathway, HGRS-1 is also required for proper trafficking of th…		0	0
C07G1.6	C07G1.6	coding	0.106478	0.0543255	0	0	0.953227	1.58871	0	0	-Inf	0.665178	1			0	0
C07G1.7	C07G1.7	coding	0.0947934	0.048364	0	0	0.537134	0.895223	0	0	-Inf	0.978465	1			0	0
C07G1.8	glrx-22	coding	22.9091	7.2564	18.2972	5.84953	135.749	155.549	106.048	0.681764	-0.552656	0.22215	0.740912			0	0
C07G2.1	cpg-1	coding	18.9981	3.76827	16.0073	3.01673	567.819	634.356	468.013	0.737777	-0.438743	0.318817	0.859295	cpg-1 encodes, by alternative splicing, two isoforms of a protein with three chitin-binding peritrophin-A domains and two mucin-like regions; CPG-1 is individually dispensable for normal embryonic development; however, CPG-1 and CPG-2 are jointly required for osmotic integrity of early embryos, error-free chromosomal segregation during meiosis, polar body extrusion, association of the sperm pronu…		0	0
C07G2.2	atf-7	coding	84.6728	24.6487	133.625	40.5618	4306.57	3694.68	5224.41	1.41404	0.49982	0.0956923	0.479544	atf-7 encodes a basic-region leucine zipper (bZIP) transcription factor orthologous to members of the ATF2/ATF7/CREB5 family of cyclic AMPresponse element binding (CREB)/activating transcription factors (ATFs); ATF-7 plays a key role in the innate immune response by regulating the expression of immune genes downstream of PMK-1/p38 MAPK; ATF-7 is likely converted from a transcriptional repressor t…		0	0
C07G2.3	cct-5	coding	172.816	45.063	326.621	88.3607	7599.06	6104.14	9841.43	1.61226	0.68908	0.0129496	0.119989	cct-5 encodes, by alternative splicing, two isoforms of a putative epsilon subunit of the eukaryotic cytosolic ('T complex') chaperonin, orthologous to human CCT5 (OMIM:610150, mutated in sensory neuropathy with spastic paraplegia); CCT-5 represses SKN-1-dependent transcription of gst-4; in mass RNAi assays, cct-5 is required for normal embryonic osmotic integrity, transgene subcellular localizat…		0	0
C07G3.10	C07G3.10	coding	37.3228	9.6198	25.1326	6.49526	327.41	393.288	228.593	0.581235	-0.782806	0.189629	0.685671			0	0
C07G3.11	srh-191	Coding_pseudogene	0.0334108	0.0170463	0.104464	0.053298	1.69478	0.337595	3.73055	11.0504	3.46602	0.205343	0.715123			0	0
C07G3.2	irg-1	coding	16.0987	3.73306	10.5074	2.7538	135.891	163.375	94.6654	0.579437	-0.787277	0.303745	0.845986	irg-1 encodes a protein containing a conserved DUF1768 domain, a domain of unknown function found as a stand-alone domain in bacterial and bacteriophage proteins as well as fused to proteins involved in riboflavin biosynthesis in bacteria and plants; irg-1 expression is induced in response to infection with pathogenic Pseudomonas aeruginosa, in a manner independent of the p38 MAPK pathway, but de…		0	0
C07G3.3	str-227	coding	0.147046	0.0750235	0.0601205	0.0306737	2.06089	2.8287	0.909177	0.321412	-1.6375	0.557827	1			0	0
C07G3.4	str-226	coding	0.0396074	0.0202079	0	0	0.405114	0.67519	0	0	-Inf	1	1			0	0
C07G3.5	str-228	coding	0.0354022	0.0180623	0	0	0.405114	0.67519	0	0	-Inf	1	1			0	0
C07G3.6	str-225	coding	0.158805	0.081023	0.034416	0.0175592	2.16159	2.66219	1.41069	0.529897	-0.916215	0.750532	1			0	0
C07G3.7	srbc-35	Coding_pseudogene	0.0947833	0.0483588	0.0431716	0.0220263	1.73211	2.21816	1.00302	0.452185	-1.14501	0.883648	1			0	0
C07G3.8	C07G3.8	coding	3.21576	0.808347	3.93812	0.951469	87.0456	83.9072	91.7532	1.09351	0.128964	0.62045	1			0	0
C07G3.9	ugt-64	coding	7.16086	1.55887	11.6484	2.27393	270.509	221.003	344.768	1.56001	0.641556	0.0739358	0.407007			0	0
C07H4.1	C07H4.1	coding	15.1156	4.11031	26.3548	6.86622	364.882	287.88	480.384	1.6687	0.738722	0.172671	0.654978			0	0
C07H4.2	clh-5	coding	10.2315	1.83679	15.1519	2.67218	702.689	625.592	818.336	1.3081	0.387472	0.220318	0.739081	The clh-5 gene encodes a chloride channel, whose human homologs include CLC1 and CLCN5; the latter homolog is imvolved in receptor-mediated endocytosis.		0	0
C07H6.1	lig-4	coding	11.3826	2.68447	11.9834	2.70072	480.777	500.486	451.214	0.901552	-0.149517	0.734899	1	lig-4 encodes an ortholog of DNA ligase IV in budding yeast (DNL4) and human (LIG4; OMIM:601837, mutated in LIG4 syndrome); LIG-4 is required for resistance to ionizing radiation (IR) in somatic tissues (such as motor neurons, vulva, or uterus) and in endoreduplicating intestinal cells, but not in the germline (e.g., in dog-1-induced lesions); LIG-4 is required for non-homologous end-joining of d…		0	0
C07H6.10	C07H6.10	snoRNA	73.3535	37.4253	101.911	51.9954	1.54141	0.959877	2.41371	2.5146	1.33033	0.675862	1			0	0
C07H6.13	C07H6.13	ncRNA	16.3733	8.35372	0	0	0.179045	0.298408	0	0	-Inf	1	1			0	0
C07H6.16	C07H6.16	ncRNA	4.67884	2.38716	0	0	0.607671	1.01279	0	0	-Inf	0.952081	1			0	0
C07H6.2	C07H6.2	coding	72.3463	24.6597	56.881	19.7394	329.946	376.934	259.463	0.688352	-0.538781	0.111015	0.524985			0	0
C07H6.3	cls-1	coding	12.3772	2.51369	17.0663	3.60658	1098.68	1020.47	1216	1.19161	0.252908	0.344247	0.881422			0	0
C07H6.4	C07H6.4	coding	24.2946	4.33985	23.3293	4.05622	1248.43	1336.04	1117.02	0.836066	-0.258312	0.370139	0.907891			0	0
C07H6.5	cgh-1	coding	25.7667	4.68148	37.9415	6.69673	1226.15	1116.48	1390.65	1.24557	0.316808	0.424386	0.956768	cgh-1 encodes a putative DEAD-box RNA helicase, orthologous to budding yeast Dhh1p, fission yeast Ste13p, Drosophila ME31B, and human DDX6 (OMIM:600326); CGH-1 inhibits physiological apoptosis in oocytes, keeping it down to a normal level of ~50% in hermaphrodite gonads; independently of apoptosis, CGH-1 is also required for sperm function, oocyte fertilization, and early embryonic cytokinesis; b…		0	0
C07H6.6	clk-2	coding	8.89789	2.85903	15.202	4.56756	636.832	535.35	789.054	1.4739	0.559643	0.0708556	0.396922	The clk-2 gene encodes an ortholog of the S. cerevisiae telomere length-regulating protein Tel2p that has been shown to bind a number of DNA structures in vitro, including single-, double- and four-stranded DNA; in C. elegans, CLK-2 activity is required for the DNA damage and S phase replication checkpoints, for embryonic development, and for normal biological rhythms and life span; a functional …		0	0
C07H6.7	lin-39	coding	20.5235	3.86128	24.5161	4.57122	490.277	472.551	516.865	1.09378	0.129319	0.846673	1	lin-39 encodes a homeodomain protein homologous to the Deformed and Sex combs reduced family of homeodomain proteins; lin-39 is required cell autonomously for specification of mid-body region cell fates, including those of the VC neurons and the vulval precursor cells (VPCs), during postembryonic development; lin-39 activity is also required for normal migration of the QR, and to a lesser extent …		0	0
C07H6.8	cux-7	coding	16.9247	3.15097	21.4341	4.07939	637.732	613.308	674.367	1.09956	0.136922	0.978701	1	cux-7 encodes an conserved but unfamiliar protein orthologous to the human gene XE7 and the Drosophila gene CG2179-PA; since cux-7 is in an operon with clk-2, CUX-7 might have some role in telomere maintenance, development or rhythmic behavior; however, cux-7 currently has no known function, and is dispensable for viability and gross morphology in mass RNAi screens.		0	0
C07H6.9	C07H6.9	coding	0.55999	0.251513	0.651493	0.264002	7.29574	7.26959	7.33497	1.00899	0.012917	0.757243	1			0	0
C08A9.1	sod-3	coding	34.7618	6.57969	0.427599	0.218163	268.943	445.083	4.73357	0.0106352	-6.555	8.6791e-35	2.64841e-32	sod-3 encodes a iron/manganese superoxide dismutase, predicted to be mitochondrial, that might defend against oxidative stress and promote normal lifespan; sod-3 mRNA levels are diminished by mutation of daf-16 and chromatin immunoprecipitation (ChIP) studies demonstrate that DAF-16 can directly bind the sod-3 promoter; heterologously expressed SOD-3 in E. coli protects against methyl viologen-in…		1	0
C08A9.10	C08A9.10	coding	0.0799895	0.040811	0.139648	0.071249	0.72176	0.596815	0.909177	1.52338	0.607277	1	1			0	0
C08A9.11	C08A9.11	Coding_pseudogene	0.0464797	0.0237141	0	0	0.115185	0.191975	0	0	-Inf	1	1			0	0
C08A9.2	C08A9.2	Coding_pseudogene	0.537144	0.274053	0	0	2.62263	4.37105	0	0	-Inf	0.153818	0.618586			0	0
C08A9.3	C08A9.3	coding	0.0133732	0.00682306	0.0263056	0.0134212	0.911784	0.913522	0.909177	0.995244	-0.0068774	1	1			0	0
C08A9.6	C08A9.6	coding	10.9454	2.45681	7.54004	1.72256	214.882	249.59	162.818	0.652342	-0.6163	0.298279	0.837741			0	0
C08A9.7	sdz-2	coding	0.329249	0.148747	0.300631	0.134146	8.63939	10.031	6.55193	0.653165	-0.61448	0.562999	1			0	0
C08A9.8	C08A9.8	coding	5.26879	1.34675	0.63545	0.242912	77.1744	114.392	21.348	0.186621	-2.42181	0.0499108	0.318315			0	0
C08A9.9	C08A9.9	coding	0.191716	0.0978143	0.339733	0.173333	4.02767	3.0135	5.54891	1.84135	0.880761	0.719939	1			0	0
C08B11.1	zyg-11	coding	27.5303	8.34158	25.0724	8.18158	1334.01	1457.69	1148.48	0.787878	-0.343956	0.243651	0.772303	zyg-11 encodes a protein containing four diverged leucine-rich repeats and an armadillo-like helical domain and is conserved in metazoa, but not found in Drosophila; during development, ZYG-11 functions as the substrate-recognition subunit for a CUL-2-based ubiquitin-ligase complex that is required for a number of biological processes including progression through meiotic anaphase II, mitotic chr…		0	0
C08B11.11	C08B11.11	ncRNA	0	0	0.156584	0.0798898	0.200604	0	0.50151	Inf	Inf	0.731055	1			0	0
C08B11.2	hda-2	coding	15.3085	7.46075	16.811	8.05248	444.926	453.04	432.755	0.955225	-0.0660877	0.861582	1	hda-2 encodes a Class I histone deacetylase; by homology, HDA-2 is predicted to function in deacetylation of histone residues and transcriptional regulation; loss of hda-2 activity via RNAi results in an increased spontaneous mutation rate, suggesting that hda-2 also plays a role in regulating genome stability.		0	0
C08B11.3	C08B11.3	coding	29.2723	7.19071	36.0508	8.38352	2793.08	2728.97	2889.25	1.05873	0.0823412	0.872715	1			0	0
C08B11.4	nrf-6	coding	6.64423	1.30686	15.7631	2.89051	547.326	395.033	775.766	1.9638	0.97365	0.00148022	0.0212626	nrf-6 encodes a protein with 12 predicted transmembrane domains that is highly similar to NDG-4 and affects embryonic viability, yolk transport, locomotion, body morphology, and affects sensitivity to fluoxetine with respect to nose-contraction response in a common pathway with ndg-4 and nrf-5; expressed in the most anterior cells of the hypodermis and in the intestine and is required in the inte…		0	1
C08B11.5	sap-49	coding	50.6251	10.217	54.6012	10.9134	1143.21	1182.24	1084.68	0.917484	-0.124246	0.830714	1	sap-49 encodes the C. elegans ortholog of mammalian SAP49, a component of the SF3b splicing factor, a U2 snRNP-associated protein complex; loss of sap-49 activity via RNAi results in embryonic lethality, a protruding vulva, reduced levels of gene expression (as assessed by a gfp reporter), and early onset of foci formation in strains expressing polyglutamine-YFP; SAP-49 exhibits sequence-specific…		0	0
C08B11.6	C08B11.6	coding	16.1803	3.38402	14.9951	3.15548	349.012	376.925	307.142	0.814862	-0.295372	0.396301	0.933669			0	0
C08B11.7	ubh-4	coding	29.3393	6.22281	39.952	8.34398	616.689	588.639	658.764	1.11913	0.162377	0.503453	1			0	0
C08B11.8	C08B11.8	coding	6.25952	1.36305	10.2083	2.08837	196.749	169.171	238.116	1.40755	0.493181	0.110692	0.524563			0	0
C08B11.9	C08B11.9	coding	24.9699	6.645	26.1657	6.86306	248.69	258.518	233.948	0.904959	-0.144076	0.795084	1			0	0
C08B6.1	ugt-17	coding	18.7978	3.47112	26.1568	4.86694	817.565	754.718	911.835	1.20818	0.272835	0.680391	1			0	0
C08B6.10	C08B6.10	coding	22.3085	6.36908	14.037	4.62976	279.402	341.595	186.114	0.544838	-0.8761	0.00655535	0.0707583			0	0
C08B6.11	C08B6.11	coding	4.89259	1.30767	4.15077	1.11442	129.273	142.749	109.06	0.763999	-0.388358	0.251951	0.78376			0	0
C08B6.12	srxa-18	coding	0.0208846	0.0106554	0.0413271	0.0210853	0.558693	0.596815	0.50151	0.840311	-0.251005	1	1			0	0
C08B6.13	srxa-19	coding	0.0781032	0.0398486	0.339295	0.17311	3.75371	2.8287	5.14124	1.81753	0.861978	0.707629	1			0	0
C08B6.14	C08B6.14	coding	0.0549665	0.0280441	2.41831	0.668724	23.9847	2.50482	56.2045	22.4385	4.4879	7.02275e-07	2.30831e-05			0	1
C08B6.15	C08B6.15	Coding_pseudogene	3.99359	1.94241	0	0	3.06261	5.10435	0	0	-Inf	0.141695	0.594614			0	0
C08B6.2	C08B6.2	coding	1.44128	0.634732	1.43722	0.634717	26.5738	26.1492	27.2107	1.0406	0.0574096	0.859322	1			0	0
C08B6.3	C08B6.3	coding	3.74197	1.2086	3.8923	1.12959	140.283	138.843	142.444	1.02594	0.0369429	0.936978	1			0	0
C08B6.4	C08B6.4	coding	1.10373	0.354198	1.371	0.415523	34.885	33.6702	36.7071	1.0902	0.124588	0.602666	1			0	0
C08B6.5	C08B6.5	coding	0.696188	0.276454	0.597311	0.245842	17.0493	19.4294	13.4792	0.693753	-0.527505	0.802887	1			0	0
C08B6.6	C08B6.6	coding	0.0692326	0.0353228	0	0	0.432928	0.721546	0	0	-Inf	1	1			0	0
C08B6.7	C08B6.7	coding	16.9019	3.06046	25.4702	4.5701	1090.54	975.638	1262.9	1.29443	0.372319	0.20043	0.707394			0	0
C08B6.8	C08B6.8	coding	25.2184	6.21235	26.1178	6.36173	306.617	320.017	286.516	0.895314	-0.159534	0.762828	1			0	0
C08B6.9	aos-1	coding	26.01	6.13332	24.3143	5.34776	564.877	602.368	508.641	0.844404	-0.243996	0.51553	1	aos-1 encodes the C. elegans ortholog of Saccharomyces cerevisiae Aos1p and human SUMO-1 activating enzyme E1 N subunit; by homology, AOS-1 is predicted to form, with a catalytic subunit, UBA-2, a heterodimeric enzyme that activates the ubiquitin-like protein SMO-1/SUMO in preparation for its covalent attachment to target proteins to regulate their subcellular localization and/or stability; in C.…		0	0
C08C3.1	egl-5	coding	6.51116	1.81414	10.9885	2.73099	127.194	112.725	148.899	1.32091	0.401531	0.165947	0.641652	egl-5 encodes a homeodomain transcription factor, orthologous to Drosophila Abd-B and the vertebrate Hox9-13 proteins, that is required for specification of the HSN cell fate and of cell fates within the tail region; EGL-5 is expressed in the posterior of the animal.		0	0
C08C3.2	bath-15	coding	1.57558	0.482154	2.16655	0.633536	37.4954	32.1063	45.5789	1.41962	0.505508	0.23084	0.751071			0	0
C08C3.3	mab-5	coding	8.75769	2.12042	6.96059	1.72526	168.159	192.535	131.596	0.683487	-0.549014	0.206365	0.715922	mab-5 encodes a homeodomain transcription factor related to the Antennapedia, Ultrabithorax, and abdominal-A family of homeodomain proteins; during postembryonic development, mab-5 is required cell autonomously for specification of posterior cell fates, including hypodermal and neuronal fates, programmed cell deaths, cell proliferation and migration, and fate specification of the male-specific co…		0	0
C08C3.4	C08C3.4	coding	5.75562	1.40271	6.95706	1.68783	188.883	176.165	207.96	1.18049	0.239381	0.454077	0.980364			0	0
C08D8.1	C08D8.1	coding	0.832295	0.370467	1.36542	0.588296	22.6322	19.4137	27.46	1.41446	0.500252	0.326045	0.865382			0	0
C08D8.2	tmd-2	coding	36.2401	7.24806	28.1333	5.72566	766.097	879.861	595.45	0.676755	-0.563295	0.0525684	0.328549			0	0
C08D8.3	C08D8.3	snoRNA	4270.91	1299.7	3728.71	973.01	72.5607	56.1485	97.179	1.73075	0.791397	0.0648571	0.375548			0	0
C08D8.5	C08D8.5	ncRNA	0	0	0	0	0.179045	0.298408	0	0	-Inf	1	1			0	0
C08E3.1	C08E3.1	coding	1639.68	478.123	79.0508	40.332	1183.95	1924.35	73.3527	0.0381182	-4.71337	1.61801e-10	8.53649e-09			1	0
C08E3.10	fbxa-158	coding	7.08515	1.62177	12.8419	2.59389	194.592	157.052	250.902	1.59758	0.675885	0.024627	0.196364	This gene encodes a protein containing an F-box, a motif predicted to mediate protein-protein interactions either with homologs of yeast Skp-1p or with other proteins; this gene's encoded protein also contains an FTH/DUF38 motif, which may also mediate protein-protein interaction.		0	0
C08E3.11	fbxa-159	coding	0.367971	0.18774	0	0	1.62238	2.70397	0	0	-Inf	0.370303	0.907891			0	0
C08E3.13	C08E3.13	coding	1405.12	595.849	908.488	372.011	2151.62	2618.07	1451.95	0.554588	-0.850512	0.0562777	0.343368	C08E3.13 encodes a novel protein; expression studies indicate that C08E3.13 expression is positively regulated by signaling through the DBL-1/TGF-beta signaling pathway; in situ hybridization experiments reveal that C08E3.13 transcripts are expressed in the intestine and the vulva.		0	0
C08E3.2	btb-15	coding	0	0	0	0	0.806297	1.34383	0	0	-Inf	0.75848	1			0	0
C08E3.3	bath-33	coding	0.355872	0.181567	0.091517	0.0466923	3.30789	4.51012	1.50453	0.33359	-1.58385	0.580206	1			0	0
C08E3.4	fbxa-161	coding	0.138128	0.0704735	0.226657	0.115641	2.32492	1.86882	3.00906	1.61014	0.687185	0.499047	1			0	0
C08E3.5	fbxa-162	coding	5.39554	1.4144	3.79997	1.05444	96.6129	116.447	66.8623	0.574188	-0.800404	0.34787	0.885996	This gene encodes a protein containing an F-box, a motif predicted to mediate protein-protein interactions either with homologs of yeast Skp-1p or with other proteins; this gene's encoded protein also contains an FTH/DUF38 motif, which may also mediate protein-protein interaction.		0	0
C08E3.6	fbxa-163	coding	0.428225	0.178367	1.40799	0.437556	17.8469	11.4598	27.4277	2.39338	1.25905	0.0986157	0.488986	This gene encodes a protein containing an F-box, a motif predicted to mediate protein-protein interactions either with homologs of yeast Skp-1p or with other proteins; this gene's encoded protein also contains an FTH/DUF38 motif, which may also mediate protein-protein interaction.		0	0
C08E3.7	fbxa-164	coding	2.19759	0.656555	0.377803	0.17063	30.8317	46.4962	7.33497	0.157754	-2.66425	0.0311366	0.230447	This gene encodes a protein containing an F-box, a motif predicted to mediate protein-protein interactions either with homologs of yeast Skp-1p or with other proteins; this gene's encoded protein also contains an FTH/DUF38 motif, which may also mediate protein-protein interaction.		0	0
C08E3.8	fbxa-165	coding	1.06531	0.354866	0	0	15.6704	26.1173	0	0	-Inf	9.67387e-06	0.000256091	This gene encodes a protein containing an F-box, a motif predicted to mediate protein-protein interactions either with homologs of yeast Skp-1p or with other proteins; this gene's encoded protein also contains an FTH/DUF38 motif, which may also mediate protein-protein interaction.		1	0
C08E3.9	fbxa-166	coding	1.66873	0.498845	3.97816	1.01351	54.8451	40.6043	76.2064	1.8768	0.908278	0.054794	0.338368			0	0
C08E8.1	C08E8.1	coding	4.54307	1.84094	3.49164	1.57507	19.4917	22.1412	15.5176	0.700846	-0.512831	0.341685	0.879571			0	0
C08E8.10	C08E8.10	coding	13.0887	5.4592	13.9217	5.73187	39.5956	38.9307	40.5931	1.0427	0.0603252	0.710895	1			0	0
C08E8.11	C08E8.11	coding	0	0	0.277989	0.141831	0.601812	0	1.50453	Inf	Inf	0.337106	0.875249			0	0
C08E8.14	C08E8.14	ncRNA	0	0	0	0	0.115185	0.191975	0	0	-Inf	1	1			0	0
C08E8.3	C08E8.3	coding	37.7729	14.3537	45.1841	17.0108	132.875	118.749	154.064	1.29739	0.375613	0.446321	0.97385			0	0
C08E8.4	C08E8.4	coding	47.8495	8.62184	15.2607	3.26043	509.516	717.434	197.639	0.275481	-1.85998	4.58105e-07	1.55322e-05			1	0
C08E8.5	C08E8.5	coding	4.09044	2.08696	0	0	1.51622	2.1927	0.50151	0.228719	-2.12835	0.735737	1			0	0
C08E8.6	C08E8.6	coding	4.37143	2.05874	0	0	8.11656	10.7062	4.23206	0.39529	-1.33902	0.264316	0.801764			0	0
C08E8.7	C08E8.7	Coding_pseudogene	0.28616	0.146	1.07741	0.549699	0.780857	0.298408	1.50453	5.04186	2.33396	0.468234	0.986345			0	0
C08E8.9	C08E8.9	coding	7.31916	3.53303	0	0	6.25527	10.0911	0.50151	0.0496982	-4.33066	0.0312248	0.230722			0	0
C08E8.t2	C08E8.t2	RNA_pseudogene	40.3176	20.5702	0	0	0.179045	0.298408	0	0	-Inf	1	1			0	0
C08F1.1	math-2	coding	0.0231721	0.0118225	0	0	0.358089	0.596815	0	0	-Inf	1	1			0	0
C08F1.10	C08F1.10	coding	2.37789	0.748474	2.89689	0.858357	41.5565	41.1958	42.0976	1.02189	0.0312396	0.793482	1			0	0
C08F1.11	C08F1.11	coding	0.996789	0.352832	0.599628	0.254021	12.9854	16.1462	8.24414	0.510593	-0.969753	0.321315	0.861918			0	0
C08F1.3	fbxb-13	coding	0.362523	0.160138	0.296044	0.151043	5.00202	5.66197	4.01208	0.708601	-0.496954	0.985742	1	This gene encodes a protein containing an F-box, a motif predicted to mediate protein-protein interactions either with homologs of yeast Skp-1p or with other proteins; its encoded protein also contains a Pfam-B45 motif of presently unknown function.		0	0
C08F1.4	math-3	coding	41.5288	13.7874	30.4355	7.68878	1496.37	1736.34	1136.41	0.654489	-0.61156	0.0196051	0.165274	The C08F1.4 gene encodes a protein closely similar to F36H5.2, which has a meprin-associated Traf homology (MATH) domain and may be involved in apoptosis.		0	0
C08F1.5	math-4	coding	2.73023	0.622571	9.99259	1.8498	311.278	164.361	531.652	3.23466	1.69361	5.15925e-08	2.0075e-06			0	1
C08F1.6	C08F1.6	coding	1.08269	0.391536	1.0924	0.423299	16.1553	17.6265	13.9484	0.791333	-0.337642	1	1			0	0
C08F1.7	str-22	Coding_pseudogene	0.0117477	0.00599372	0	0	0.29423	0.490383	0	0	-Inf	1	1			0	0
C08F1.8	C08F1.8	coding	12.5233	2.48365	35.2875	6.48173	725.461	486.122	1084.47	2.23085	1.1576	6.44308e-05	0.00139761			0	1
C08F11.1	C08F11.1	coding	25.5729	5.15745	61.5489	11.6565	364.51	248.532	538.478	2.16664	1.11546	0.141388	0.593876			0	0
C08F11.10	C08F11.10	coding	0.0743077	0.0379121	0.130324	0.0664918	1.22757	1.1055	1.41069	1.27607	0.351703	1	1			0	0
C08F11.11	C08F11.11	coding	0.252363	0.128757	0.207075	0.105651	1.32748	1.27201	1.41069	1.10903	0.149293	1	1			0	0
C08F11.116	C08F11.116	ncRNA	16.5593	6.00245	0	0	19.6171	32.6952	0	0	-Inf	5.68925e-07	1.90043e-05			1	0
C08F11.13	C08F11.13	coding	57.2499	10.364	87.1083	15.6494	1798.55	1635.46	2043.17	1.24929	0.321112	0.284073	0.821864			0	0
C08F11.14	C08F11.14	Coding_pseudogene	0	0	0.0112336	0.00573143	0.200604	0	0.50151	Inf	Inf	0.731055	1			0	0
C08F11.16	C08F11.16	Coding_pseudogene	1.79892	0.759048	0.111114	0.0566908	5.91209	9.51915	0.50151	0.0526843	-4.24648	0.0892557	0.458585			0	0
C08F11.2	C08F11.2	coding	0.17456	0.0890612	0	0	1.85275	3.08792	0	0	-Inf	0.292487	0.831087			0	0
C08F11.21	21ur-164	u21RNA	0	0	0	0	0.179045	0.298408	0	0	-Inf	1	1			0	0
C08F11.3	C08F11.3	coding	18.0768	3.58939	1.38749	0.508462	200.403	320.108	20.8465	0.0651233	-3.94068	1.16577e-07	4.35113e-06			1	0
C08F11.4	sru-21	coding	0.369068	0.1883	0.292445	0.149207	5.5608	6.65584	3.91824	0.588691	-0.764417	0.859772	1			0	0
C08F11.5	fbxa-98	coding	10.3404	2.24382	5.85557	1.43542	150.025	187.704	93.5069	0.498162	-1.00531	0.0363575	0.256582	This gene encodes a protein containing an F-box, a motif predicted to mediate protein-protein interactions either with homologs of yeast Skp-1p or with other proteins; this gene's encoded protein also contains an FTH/DUF38 motif, which may also mediate protein-protein interaction.		0	0
C08F11.6	C08F11.6	Coding_pseudogene	5.05267	1.99015	0.269713	0.137609	14.1682	22.9451	1.00302	0.043714	-4.51576	0.000418986	0.007289			1	0
C08F11.7	C08F11.7	coding	0.239945	0.122421	0.652446	0.249716	5.03992	3.23812	7.74263	2.39109	1.25767	0.353217	0.891729			0	0
C08F11.8	ugt-22	coding	1.93155	0.563297	8.4801	1.81735	121.167	58.3456	215.398	3.69176	1.88431	0.0249209	0.197671			0	0
C08F11.84	21ur-11135	u21RNA	0	0	0	0	0.202557	0.337595	0	0	-Inf	1	1			0	0
C08F11.9	srz-29	coding	0.611748	0.279903	0.709328	0.329822	11.1964	11.3462	10.9717	0.966992	-0.0484247	0.951864	1			0	0
C08F11.95	21ur-12100	u21RNA	0	0	0	0	0.938342	0.895223	1.00302	1.12041	0.164032	0.875043	1			0	0
C08F8.1	pfd-1	coding	38.515	19.6505	33.673	17.1801	370.53	409.646	311.856	0.761281	-0.393498	0.129172	0.568696	pfd-1 encodes a putative prefoldin subunit 1, orthologous to human PFDN1 (OMIM:604897), that is required for normal microtubule nucleation and growth, embryonic viability, distal tip cell (DTC) migration, and locomotion; PFD-1 is expressed cytoplasmically in most, if not all, tissues; pfd-1(RNAi) animals have sterile progeny and are uncoordinated, and pfd-1(RNAi) embryos show a reduced microtubul…		0	0
C08F8.13	C08F8.13	ncRNA	4.66007	2.37759	0	0	0.405114	0.67519	0	0	-Inf	1	1			0	0
C08F8.2	C08F8.2	coding	10.0513	5.12821	15.0377	7.6723	478.232	431.98	547.61	1.26767	0.342184	0.231765	0.752586			0	0
C08F8.3	C08F8.3	coding	3.65716	0.889214	3.83344	0.912934	90.5595	93.8794	85.5797	0.911592	-0.13354	0.626483	1			0	0
C08F8.4	mboa-4	coding	0.188671	0.0814782	0.079876	0.0407531	5.64729	7.74045	2.50755	0.323954	-1.62614	0.437395	0.968031	mboa-4 encodes a putative transmembrane O-acyl transferase (MBOAT) orthologous to human MBOAT1 (OMIM:611732), and paralogous to C54G7.2 and ZK550.1; MBOA-4 has no obvious function in mass RNAi assays, and mboa-4(RNAi) animals incorporate exogenous arachidonic acid into phosphatidylcholine (PC), phosphatidylserine (PS) and phosphatidylethanolamine (PE) normally.		0	0
C08F8.5	fbxb-9	coding	0.163165	0.0832474	0.230242	0.104458	6.7383	6.73743	6.73961	1.00032	0.000468164	0.938577	1	This gene encodes a protein containing an F-box, a motif predicted to mediate protein-protein interactions either with homologs of yeast Skp-1p or with other proteins; its encoded protein also contains a Pfam-B45 motif of presently unknown function.		0	0
C08F8.6	C08F8.6	coding	0.35536	0.181306	0.293936	0.149967	6.99835	8.1113	5.32893	0.656975	-0.606089	0.725146	1			0	0
C08F8.7	rap-3	coding	2.34551	1.19669	1.64377	0.838658	17.195	20.0066	12.9777	0.648672	-0.624438	0.517321	1			0	0
C08F8.8	nhr-67	coding	6.87495	1.47961	10.8591	2.13703	206.106	180.023	245.23	1.36222	0.44596	0.154124	0.619157	nhr-67 encodes a nuclear receptor that is orthologous to Drosophila and vertebrate tailless hormone receptors; during development, nhr-67 plays an essential role in larval development and also functions as part of a complex regulatory network that regulates vulval patterning and differentiation and thus, egg laying; specifically, nhr-67 functions to positively regulate gene expression in the vulA…		0	0
C08F8.9	C08F8.9	coding	92.6916	22.9951	82.635	20.5495	142.316	153.47	125.583	0.818292	-0.289312	0.673891	1			0	0
C08G5.1	C08G5.1	coding	0.0109009	0.00556168	0.0306404	0.0156329	1.7231	1.86882	1.50453	0.80507	-0.312815	0.951902	1			0	0
C08G5.2	fbxc-48	coding	0.611308	0.239767	0.303759	0.154979	8.22701	10.8278	4.32591	0.39952	-1.32366	0.393564	0.93156			0	0
C08G5.3	C08G5.3	coding	0.21586	0.110133	0.0914285	0.0466472	3.44814	4.74387	1.50453	0.317152	-1.65675	0.587221	1			0	0
C08G5.4	snt-6	coding	25.389	4.60209	37.975	6.76092	879.3	775.638	1034.79	1.33412	0.415887	0.194645	0.694466			0	0
C08G5.5	C08G5.5	coding	26.5584	5.15255	28.6694	5.5299	287.798	300.954	268.063	0.89071	-0.166973	0.541289	1			0	0
C08G5.6	C08G5.6	coding	5.76231	1.75861	8.75676	2.53463	63.5167	56.582	73.9188	1.3064	0.385597	0.504988	1			0	0
C08G5.7	C08G5.7	coding	0.190989	0.0974434	1.62765	0.830434	1.33111	0.337595	2.82137	8.35727	3.06303	0.308837	0.849122			0	0
C08G5.8	21ur-13316	u21RNA	0	0	0	0	2.05659	2.82153	0.909177	0.322228	-1.63384	0.591945	1			0	0
C08G5.9	C08G5.9	ncRNA	7.64542	3.90072	0	0	0.405114	0.67519	0	0	-Inf	1	1			0	0
C08G9.1	C08G9.1	coding	89.4013	15.786	172.085	29.8352	1780.62	1410	2336.55	1.65713	0.728689	0.00815971	0.0843269			0	0
C08G9.2	C08G9.2	coding	0.380356	0.109609	0.451284	0.123816	62.6238	66.1291	57.3659	0.867484	-0.205091	0.679016	1			0	0
C08G9.6	C08G9.6	ncRNA	0	0	0	0	0.179045	0.298408	0	0	-Inf	1	1			0	0
C08G9.7	C08G9.7	ncRNA	1.50069	0.765658	4.74476	2.4208	2.31992	1.58871	3.41673	2.15063	1.10476	0.498948	1			0	0
C08H9.1	C08H9.1	coding	3.78349	0.900347	5.12802	1.15049	132.724	123.007	147.301	1.1975	0.260025	0.31536	0.855646			0	0
C08H9.10	C08H9.10	coding	1.57715	0.444415	1.05095	0.316914	37.7549	44.3464	27.8676	0.628408	-0.670227	0.2985	0.83784			0	0
C08H9.11	C08H9.11	coding	3.04299	0.777464	2.86226	0.738102	72.002	77.3074	64.044	0.828433	-0.271544	0.47418	0.988936			0	0
C08H9.12	C08H9.12	coding	1.89464	0.52914	1.09323	0.339014	43.4967	53.3941	28.6507	0.536589	-0.898111	0.176045	0.660674			0	0
C08H9.13	C08H9.13	coding	0.301398	0.153774	0.0644394	0.0328772	3.60218	5.06317	1.41069	0.278617	-1.84364	0.391855	0.929461			0	0
C08H9.14	C08H9.14	coding	0.206081	0.105143	0	0	3.42381	5.70634	0	0	-Inf	0.13163	0.573353			0	0
C08H9.15	C08H9.15	coding	20.4008	5.84937	25.2156	7.05515	181.715	176.546	189.469	1.0732	0.101922	0.850132	1			0	0
C08H9.16	C08H9.16	coding	11.7882	2.8371	7.58893	1.8861	156.445	188.85	107.837	0.571017	-0.808393	0.0205414	0.170888			0	0
C08H9.2	C08H9.2	coding	70.3688	13.726	83.3572	15.588	5248.95	5121.82	5439.64	1.06205	0.0868531	0.903206	1			0	0
C08H9.3	C08H9.3	coding	4.61284	1.01715	6.41764	1.2723	263.228	235.371	305.013	1.29588	0.373936	0.287948	0.826586			0	0
C08H9.4	C08H9.4	coding	4.20272	1.26399	3.75225	1.00726	100.787	109.464	87.7704	0.80182	-0.31865	0.693122	1			0	0
C08H9.5	old-1	coding	6.38473	1.37673	6.73014	1.44324	209.3	221.27	191.346	0.864764	-0.209622	0.602714	1	old-1 encodes a receptor protein tyrosine kinase; old-1 activity is required for stress resistance and regulation of adult lifespan: old-1 mRNA expression is upregulated in response to stress and in daf-2 and age-1 mutant backgrounds; likewise, overexpression of old-1 in wild-type animals extends lifespan and increases resistance to heat and UV irradiation; an OLD-1::GFP fusion protein is express…		0	0
C08H9.6	C08H9.6	coding	0.912226	0.318762	0.859902	0.292066	17.9011	18.843	16.4883	0.875036	-0.192586	0.943899	1			0	0
C08H9.7	C08H9.7	coding	7.31952	1.60315	5.89874	1.33863	220.739	227.381	210.776	0.926971	-0.109404	0.844721	1			0	0
C08H9.8	C08H9.8	Coding_pseudogene	0.281032	0.124776	0.517682	0.189693	9.01007	8.30846	10.0625	1.21112	0.276336	0.814108	1			0	0
C08H9.9	C08H9.9	Coding_pseudogene	5.79429	1.69746	1.94256	0.846306	94.5783	125.154	48.7141	0.389232	-1.3613	0.0026352	0.0342565			1	0
C09B7.1	ser-7	coding	8.96915	1.79038	16.4324	3.0298	348.349	286.538	441.067	1.5393	0.622272	0.0616764	0.362781	ser-7 encodes an ortholog of mammalian 5-HT7 metabotropic serotonin receptors; SER-7 is required for stimulation of egg-laying or pharyngeal pumping by serotonin (5-HT), for regular pumping in response to bacteria, and probably also for 5-HT to activate MC neurons; SER-7 and SER-1 are redundantly required for normal egg-laying; SER-7 is expressed in head and tail neurons, pharyngeal neurons (M4, …		0	0
C09B7.2	C09B7.2	coding	44.6135	9.12888	27.9995	6.12827	287.316	357.899	181.442	0.506964	-0.980046	0.00334912	0.0412713			1	0
C09B7.4	C09B7.4	ncRNA	0	0	0	0	0.363671	0	0.909177	Inf	Inf	0.731173	1			0	0
C09B7.6	C09B7.6	ncRNA	3.5765	1.82474	22.47	11.4643	2.37948	1.68798	3.41673	2.02416	1.01732	0.434484	0.965428			0	0
C09B8.1	ipp-5	coding	18.6824	8.19897	28.0672	11.7833	637.829	570.536	738.768	1.29487	0.372804	0.174909	0.658381	ipp-5 encodes a type I inositol 5-phosphatase homolog; ipp-5 acts downstream of let-23 to negatively regulate IP3 signaling and is involved in spermathecal contractions during ovulation; an ipp-5::gfp transcriptional reporter is expressed in the adult distal spermatheca and weakly in the proximal sheath.		0	0
C09B8.3	C09B8.3	coding	0.172782	0.0881541	0.213516	0.108937	10.4489	10.8316	9.87481	0.911667	-0.13342	0.8751	1			0	0
C09B8.4	C09B8.4	coding	0.332788	0.16979	0.292347	0.149157	7.35627	5.8239	9.65483	1.65779	0.729264	0.386766	0.924676			0	0
C09B8.5	C09B8.5	coding	3.14672	0.831857	3.82348	0.973561	75.3384	72.482	79.6231	1.09852	0.135565	0.678379	1			0	0
C09B8.6	hsp-25	coding	331.412	69.0383	485.227	100.13	4735.43	4120.15	5658.36	1.37334	0.45769	0.27184	0.811852	hsp-25 encodes a member of the small heat shock family of proteins; HSP-25 is expressed throughout development and in vitro, exhibits chaperone activity; HSP-25 localizes to: 1) dense bodies and M lines in body wall muscle, 2) the lining of the pharynx, and 3) to cell-cell junctions in the spermathecal wall; consistent with a role in myofibril organization, HSP-25 binds vinculin and alpha-actinin…		0	0
C09B8.7	pak-1	coding	32.4299	6.71872	37.21	7.30709	1259.45	1229.74	1304.02	1.06041	0.084618	0.717963	1	pak-1 encodes, by alternative splicing, at least five isoforms of a putative p21-activated kinase orthologous to human PAK1, PAK2 (OMIM:?), and PAK3 (OMIM:300142, mutated in nonsyndromic mental retardation); PAK-1 is required (redundantly with its paralog, MAX-2) for normal axonal guidance of motoneurons, P cell migration, and locomotion, with max-2(cy2);pak-1(ok448) double mutants phenotypically…		0	0
C09B8.8	C09B8.8	coding	7.75751	2.65583	7.7618	2.6098	50.1878	52.2573	47.0834	0.900993	-0.150413	0.987496	1			0	0
C09B9.1	C09B9.1	coding	7.76275	1.87728	13.8866	2.79923	160.34	133.817	200.124	1.4955	0.580628	0.101791	0.497842			0	0
C09B9.2	C09B9.2	coding	0	0	0	0	0.230371	0.383951	0	0	-Inf	1	1			0	0
C09B9.21	21ur-1140	u21RNA	0	0	0	0	0.200604	0	0.50151	Inf	Inf	0.731055	1			0	0
C09B9.3	C09B9.3	coding	0.0129994	0.00663235	0.0110412	0.00563327	1.2455	1.7415	0.50151	0.287976	-1.79598	0.881185	1			0	0
C09B9.4	C09B9.4	coding	0.044556	0.0227327	0.532775	0.24802	5.30045	0.913522	11.8809	13.0056	3.70106	0.00970524	0.0968422			0	0
C09B9.43	21ur-15004	u21RNA	0	0	0	0	14.1243	14.6169	13.3854	0.915744	-0.126984	0.954999	1			0	0
C09B9.6	msp-55	coding	0.270895	0.138212	0	0	1.06841	1.78069	0	0	-Inf	0.591728	1	msp-55 encodes a member of the major sperm protein family.		0	0
C09B9.7	C09B9.7	coding	0	0	0.0316511	0.0161485	0.564275	0	1.41069	Inf	Inf	0.470304	0.986345			0	0
C09B9.8	C09B9.8	coding	13.8477	3.12328	22.1346	4.6	228.509	232.116	223.099	0.961155	-0.0571586	0.90389	1			0	0
C09B9.80	C09B9.80	ncRNA	70.2051	35.8189	0	0	0.548113	0.913522	0	0	-Inf	0.918472	1			0	0
C09B9.81	C09B9.81	ncRNA	3.00738	1.53438	0	0	0.200604	0	0.50151	Inf	Inf	0.731055	1			0	0
C09B9.83	C09B9.83	ncRNA	1.61081	0.821842	0	0	0.115185	0.191975	0	0	-Inf	1	1			0	0
C09B9.t1	C09B9.t1	tRNA	0	0	0	0	0.810228	1.35038	0	0	-Inf	0.857907	1			0	0
C09C7.1	zig-4	coding	8.39382	2.05118	26.1504	5.76959	241.37	142.03	390.379	2.74857	1.45868	2.83052e-05	0.000670683	zig-4 encodes a predicted secreted protein that is a member of the immunoglobulin superfamily of proteins; ZIG-4 activity is required for maintenance of ventral nerve cord organization: the AVKL/R and PVQL/R axons of the left and right ventral nerve cords do not maintain their proper spatial positions and drift into the opposite cord; a zig-4::gfp reporter fusion is expressed in the PVT, ASK, BAG…		0	1
C09D1.1	unc-89	coding	13.6521	3.7069	13.5236	3.34763	2781.39	3021.64	2421.01	0.801222	-0.319726	0.561013	1	unc-89 encodes several protein isoforms variably characterized by the presence or absence of SH3, DH, PH, immunoglobulin and myosin light chain kinase (MLCK)-like protein kinase domains; during development, unc-89 is required for proper organization of A bands in striated muscle and thus for fully normal locomotion, pharyngeal muscle contractions, and body size; unc-89 is expressed in body wall m…		0	0
C09D1.2	clec-89	coding	2.47104	1.26073	3.64596	1.86018	43.5253	36.6171	53.8876	1.47165	0.557438	0.345624	0.883057			0	0
C09D4.1	C09D4.1	coding	37.2264	7.15041	56.0981	10.8162	1587.44	1491.62	1731.18	1.1606	0.214869	0.436358	0.967369			0	0
C09D4.2	C09D4.2	coding	56.7422	13.0031	89.1985	20.1671	890.08	779.086	1056.57	1.35617	0.439536	0.0904952	0.462529			0	0
C09D4.3	C09D4.3	coding	0.548312	0.197923	0.842465	0.298904	16.6636	14.8585	19.3712	1.30371	0.382627	0.548243	1			0	0
C09D4.4	C09D4.4	coding	6.72466	1.29211	8.75821	1.60285	572.664	524.94	644.249	1.22728	0.295466	0.290312	0.829086			0	0
C09D4.5	rpl-19	coding	8609.37	2624.71	10239.6	3230.35	84401.9	83923.7	85119.2	1.01425	0.0204073	0.786535	1	rpl-19 encodes a large ribosomal subunit L19 protein.		0	0
C09D4.6	C09D4.6	coding	0	0	0.125306	0.0639316	0.401208	0	1.00302	Inf	Inf	0.50411	1			0	0
C09D4.8	C09D4.8	ncRNA	0	0	0	0	0.230371	0.383951	0	0	-Inf	1	1			0	0
C09D8.1	ptp-3	coding	47.8894	9.59607	58.0834	11.4247	5056.89	4905.54	5283.91	1.07713	0.107194	0.722573	1	ptp-3 encodes a receptor-like tyrosine phosphatase orthologous to the LAR (Leukocyte Common Antigen Related, OMIM:179590) subfamily of receptor-like tyrosine phosphatases that contain extracellular immunoglobulin-like and fibronectin type III domains and have been implicated in linking cell adhesion to intracellular phosphotyrosine levels; PTP-3 plays a role in gastrulation and epidermal developm…		0	0
C09E10.2	dgk-1	coding	17.2147	3.12566	19.5787	3.49281	1176.2	1156	1206.5	1.04369	0.0616864	0.825527	1	dgk-1 encodes an ortholog of mammalian diacylglycerol kinase theta (DGKQ); dgk-1 activity functions downstream in a serotonin signaling pathway that regulates locomotion and synaptic transmission; in addition, dgk-1 activity negatively regulates egg laying; dgk-1 genetically interacts with the goa-1 and egl-30 signaling pathways; a GFP::DGK-1 reporter fusion protein is expressed in the excretory …		0	0
C09E7.1	srxa-5	coding	1.00129	0.361319	0.392167	0.175161	11.7927	16.1018	5.32893	0.330952	-1.59531	0.144416	0.600192			0	0
C09E7.10	C09E7.10	coding	5.24589	1.50379	5.59195	1.67454	64.6676	67.4453	60.5011	0.897039	-0.156757	0.781819	1			0	0
C09E7.2	pqn-10	coding	0.331125	0.150362	0.294439	0.131645	6.96672	7.78681	5.73659	0.736706	-0.440838	0.810345	1	PQN-10 encodes an unfamiliar protein, with limited similarity to F27B3.6, that has a glutamine/asparagine-rich domain.		0	0
C09E7.3	oig-1	coding	17.2164	5.86283	21.3205	7.03717	193.252	170.319	227.651	1.33662	0.418585	0.307174	0.848084			0	0
C09E7.4	C09E7.4	coding	5.30129	1.11865	4.10177	0.884867	207.516	234.889	166.455	0.708653	-0.496848	0.156916	0.623614			0	0
C09E7.5	C09E7.5	coding	0.151902	0.077501	0.254294	0.113064	5.83644	5.96556	5.64275	0.945887	-0.08026	1	1			0	0
C09E7.6	C09E7.6	coding	5.02254	1.70856	5.68313	1.91076	48.4757	45.683	52.6646	1.15283	0.205176	0.637328	1			0	0
C09E7.7	C09E7.7	coding	15.0281	2.71885	8.02861	1.50061	934.864	1229.91	492.291	0.400265	-1.32097	5.56439e-05	0.00122619			1	0
C09E7.8	C09E7.8	coding	11.3839	2.21451	4.59758	0.92373	617.83	811.685	327.047	0.402924	-1.31142	0.0720744	0.400864			0	0
C09E7.9	C09E7.9	coding	11.7268	2.12154	8.15819	1.50925	601.066	717.225	426.828	0.59511	-0.748772	0.0199146	0.167048			0	0
C09E8.1	C09E8.1	coding	23.9613	4.27	35.1761	6.18689	1263.79	1145.98	1440.5	1.257	0.329984	0.31052	0.8507			0	0
C09E8.2	lips-7	coding	0.275702	0.140664	0.132994	0.0678541	3.05181	3.87412	1.81835	0.469359	-1.09124	0.476493	0.989774			0	0
C09E8.3	mlt-10	coding	1.65344	0.424385	4.84506	0.983786	116.29	71.6456	183.257	2.55783	1.35492	0.000404122	0.0070576	mlt-10 encodes a nematode-specific protein that contains a domain of unknown function, DUF644, and tandem proline- and hydroxy amino acid-rich repeats; mlt-10 is required for proper execution of the molting cycle, as well as a number of other processes including normal body shape, locomotion, and reproduction; MLT-10 is expressed transiently with each molting cycle in the hypodermis, except for t…		0	1
C09E9.1	C09E9.1	coding	52.4023	14.1126	28.0787	7.75536	399.999	510.51	234.233	0.458821	-1.124	0.000305849	0.00553296			1	0
C09F12.1	clc-1	coding	46.2933	8.99429	63.7568	12.1406	434.575	404.24	480.079	1.18761	0.24806	0.386553	0.924672	clc-1 encodes a claudin homolog, closely similar to CLC-2, that is required for normal cohesion of apical junctions in epithelia; claudins are integral membrane proteins with four transmembrane sequences that are found in mammalian tight junctions (TJs), induce TJs when transgenically expressed in cells normally lacking them, and can mediate the specific conductance of of specific ions (e.g., mag…		0	0
C09F12.2	C09F12.2	coding	3.85244	0.854704	20.122	3.72214	346.632	146.161	647.338	4.42893	2.14696	3.364e-11	1.9231e-09			0	1
C09F12.3	C09F12.3	coding	1.89843	0.572354	3.81588	0.994112	69.4826	56.0119	89.6886	1.60124	0.679192	0.259471	0.795212			0	0
C09F5.1	C09F5.1	coding	43.9063	8.03194	42.1706	7.71066	1458.58	1566.49	1296.71	0.827782	-0.272677	0.502827	1			0	0
C09F5.2	orai-1	coding	64.9088	11.8019	92.6988	16.4728	1109.38	1020.49	1242.72	1.21777	0.284238	0.355606	0.894292			0	0
C09F5.3	C09F5.3	coding	1.87333	0.570916	2.87374	0.809658	60.299	58.5552	62.9148	1.07445	0.103603	1	1			0	0
C09F9.2	C09F9.2	coding	0.619366	0.167189	0.663561	0.179816	57.2603	59.0514	54.5738	0.924175	-0.113762	1	1			0	0
C09F9.3	glna-1	coding	9.3202	1.80317	10.5451	1.98096	510.158	512.502	506.642	0.988565	-0.0165929	0.917222	1			0	0
C09F9.4	C09F9.4	Coding_pseudogene	1.84808	0.654116	0	0	12.6453	21.0755	0	0	-Inf	0.000670336	0.0108434			1	0
C09F9.7	C09F9.7	Coding_pseudogene	9.19358	1.85599	0	0	207.033	345.055	0	0	-Inf	7.45645e-33	2.10468e-30			1	0
C09G1.1	pqn-11	coding	0.0142702	0.00728071	0.269874	0.117764	3.48686	1.31836	6.73961	5.11211	2.35392	0.1197	0.546025	PQN-11 encodes an unfamiliar protein with a glutamine/asparagine-rich domain that is dispensable for viability and gross morphology.		0	0
C09G1.2	C09G1.2	coding	1.70024	0.373526	1.19673	0.290181	105.951	126.409	75.2649	0.595408	-0.748048	0.0773403	0.418907			0	0
C09G1.3	C09G1.3	coding	1.26721	0.522423	1.78097	0.660433	11.6767	10.3909	13.6054	1.30935	0.388855	0.741003	1			0	0
C09G1.4	C09G1.4	coding	11.47	2.17911	15.8671	2.90005	520.829	487.109	571.41	1.17306	0.230283	0.555132	1			0	0
C09G1.5	C09G1.5	coding	89.3155	21.0785	106.089	23.4882	329.206	342.532	309.216	0.902735	-0.147626	0.576493	1			0	0
C09G12.1	ceh-53	coding	3.57926	1.1906	3.62287	1.17546	31.5645	33.1512	29.1845	0.880345	-0.183858	0.805212	1	ceh-53 encodes a paired-like homeodomain protein of the K50 class, which has no obvious function in mass RNAi assays.		0	0
C09G12.10	srz-83	coding	0.250619	0.127867	0.177171	0.0903934	4.18844	4.43113	3.82439	0.863074	-0.212443	1	1			0	0
C09G12.11	srz-82	coding	0.601844	0.254986	0.475157	0.216388	8.9504	10.4868	6.64577	0.633726	-0.658068	0.549846	1			0	0
C09G12.12	srz-80	Coding_pseudogene	0.226733	0.11568	0.52099	0.226439	3.47461	2.90707	4.32591	1.48806	0.573435	0.693914	1			0	0
C09G12.13	srz-81	Coding_pseudogene	1.49161	0.500917	0.918731	0.338686	23.5756	28.5508	16.1129	0.56436	-0.825312	0.3319	0.872178			0	0
C09G12.14	srz-55	Coding_pseudogene	1.05304	0.537265	3.16632	1.30908	8.41432	6.04073	11.9747	1.98233	0.987194	0.222988	0.74097			0	0
C09G12.15	srz-69	Coding_pseudogene	0.220773	0.112639	0.448464	0.202602	4.39304	3.49734	5.73659	1.64027	0.713937	0.716601	1			0	0
C09G12.16	srz-37	coding	0.0334166	0.0170493	0.399783	0.177765	3.16095	1.84076	5.14124	2.79299	1.48181	0.400337	0.936241			0	0
C09G12.17	C09G12.17	coding	1.12983	0.576444	0.518704	0.264645	4.72753	6.66697	1.81835	0.272741	-1.8744	0.369469	0.907117			0	0
C09G12.19	C09G12.19	ncRNA	7.26356	3.7059	12.3337	6.2927	9.31908	8.69834	10.2502	1.17841	0.236838	0.52482	1			0	0
C09G12.2	srz-79	coding	0.0755413	0.0385415	0.0373869	0.0190749	1.51082	1.57758	1.41069	0.894209	-0.161316	1	1			0	0
C09G12.3	srz-78	coding	0.246	0.12551	0.213859	0.109112	3.46705	3.83493	2.91522	0.760175	-0.395597	0.95295	1			0	0
C09G12.4	srz-77	Coding_pseudogene	0.701804	0.296086	0.8811	0.325585	10.0524	9.10517	11.4732	1.26007	0.333508	0.712559	1			0	0
C09G12.5	C09G12.5	coding	0.474921	0.242307	0	0	0.806297	1.34383	0	0	-Inf	0.75848	1			0	0
C09G12.6	srz-70	coding	0.021157	0.0107944	0.0418637	0.021359	3.03281	1.96153	4.63973	2.36536	1.24206	0.643606	1			0	0
C09G12.8	ced-10	coding	29.2409	9.61837	36.486	9.25852	618.632	658.138	559.374	0.849934	-0.234577	0.306474	0.847749	ced-10 encodes a GTPase orthologous to human RAC1 (OMIM:602048) that is required for phagocytosis during programmed cell death and for migration of the distal tip cells of the somatic gonad; CED-10 functions in the engulfing cell during apoptosis, and is activated by a complex of CED-2(CrkII) and CED-5(DOCK180) to promote formation of the polarized cell extensions associated with cell corpse engu…		0	0
C09G12.9	tsg-101	coding	33.9319	6.80638	49.5573	9.51612	876.53	797.615	994.903	1.24735	0.318862	0.294942	0.833242	tsg-101 encodes the C. elegans ortholog of S. cerevisiae vacuolar protein sorting protein Vps23p and human TUMOR SUSCEPTIBILITY GENE 101 (TSG101; OMIM:601387), mutations in which are associated with several types of cancer and with varying responses to HIV infection; TSG-101 is an essential component of the C. elegans ESCRT-1 (Endosomal Sorting Complex Required for Transport, other members includ…		0	0
C09G4.1	hyl-1	coding	10.6922	2.17487	14.2006	2.92369	288.097	278.764	302.095	1.08369	0.115956	0.674779	1	hyl-1 encodes a predicted transmembrane protein orthologous to Saccharomyces cerevisiae Lag1p (longevity assurance gene), a protein preferentially expressed in young yeasts; by homology, HYL-1 is predicted to have several possible functions, including regulation of lipid, particularly ceramide, biosynthesis, regulation of lipid transport, and regulation of protein translocation in the endoplasmic…		0	0
C09G4.2	C09G4.2	coding	73.5735	16.2581	92.4562	19.1123	2000.22	1960.78	2059.39	1.05029	0.0707917	0.867577	1			0	0
C09G4.5	mes-6	coding	20.7057	4.64689	23.7522	5.02862	646.38	640.462	655.256	1.0231	0.0329462	0.860747	1	mes-6 encodes a WD repeat-containing protein that is orthologous to Drosophila Extra sex combs (Esc); as a member of a Polycomb-like chromatin repressive complex with MES-2 and MES-3, MES-6 is required maternally for normal germline development and during larval development, for anteroposterior patterning; during germline development, the MES-2/MES-3/MES-6 complex is believed to be essential for …		0	0
C09G5.1	ggr-1	coding	9.99526	5.09962	14.8291	7.33063	340.945	308.015	390.341	1.26728	0.341733	0.280959	0.820847	ggr-1 encodes a predicted member of the GABA/ glycine receptor family of ligand-gated chloride channels that affects thermotaxis; expressed in AIB, PVR, PVQ, AVH, and SMDV neurons and in some motor neurons in the ventral cord, and in the egg-laying muscles.		0	0
C09G5.2	dph-2	coding	7.67761	3.91715	7.86128	4.01086	303.69	308.72	296.144	0.959266	-0.0599968	0.641807	1	dph-2 encodes an ortholog of S. cerevisiae DPH2/YKL191W and human DPH2L2 (OMIM:603456); DPH-2 is a putative protein component of diphtamide synthesis.		0	0
C09G5.3	col-79	coding	0.141966	0.0724316	0.114711	0.058526	1.77724	2.02161	1.41069	0.697804	-0.519106	1	1			0	0
C09G5.4	col-39	coding	142.615	40.5424	84.4615	23.7371	1981.06	2456.03	1268.6	0.516526	-0.953087	0.068589	0.389596	col-39 encodes a collagen that is individually dispensable for viability and gross morphology in mass RNAi screens; the amino- and carboxyl-terminal cysteine-rich regions of COL-39 are most closely related to those of COL-8, COL-19, and COL-35.		0	0
C09G5.5	col-80	coding	145.577	40.369	31.8953	13.6122	1667.71	2465.2	471.463	0.191247	-2.38649	7.28143e-06	0.000199784			1	0
C09G5.6	bli-1	coding	0.0492274	0.025116	0	0	1.68194	2.80323	0	0	-Inf	0.38161	0.919301	The bli-1 gene encodes an unusual cuticular collagen that is required for proper strut formation within the unique medial layer of the adult cuticle; bli-1 interacts genetically with other cuticular collagens such as bli-2 and rol-1, and may be processed for secretion by BLI-4, a Kex2/subtilisin serine endoproteinase; consistent with its role in adult cuticle formation, bli-1 mRNA is highly expre…		0	0
C09G5.7	C09G5.7	coding	0.164363	0.0838587	0.145687	0.0743301	3.32923	3.66781	2.82137	0.769227	-0.378519	0.914857	1			0	0
C09G5.8	C09G5.8	ncRNA and coding	3.47423	0.692878	3.92794	0.768077	326.495	326.566	326.387	0.999453	-0.000789842	0.813239	1			0	0
C09G9.1	C09G9.1	coding	139.643	25.7471	169.135	31.602	4559.33	4587.68	4516.82	0.984554	-0.0224574	0.867734	1			0	0
C09G9.2	C09G9.2	coding	12.1092	2.47649	16.5903	3.3248	344.337	320.442	380.181	1.18643	0.246626	0.293737	0.832693			0	0
C09G9.3	C09G9.3	coding	0.0254224	0.0129706	0.132795	0.0677526	0.478856	0.191975	0.909177	4.7359	2.24364	0.912525	1			0	0
C09G9.4	tag-19	coding	0.00571238	0.00291448	0	0	0.230371	0.383951	0	0	-Inf	1	1	tag-19 superficially resembles aromatic-L-amino-acid/L-histidine decarboxylases; however, it is distantly related, being no closer to them than to glutamine decarboxylase/sphingosinge lyase (e.g., tag-38, spl-1); tag-19 thus might be termed a Pyridoxal-phosphate (PLP) dependent decarboxylase-like protei, but is missing the absolutely conserved Lys residue of all PLP-DCs (hence the -like would be …		0	0
C09G9.5	C09G9.5	coding	10.9299	2.95241	9.26238	2.34471	98.6523	113.575	76.2679	0.671519	-0.574499	0.242837	0.770452			0	0
C09G9.6	oma-1	coding	3.78826	0.909582	3.31314	0.891653	109.523	121.999	90.8087	0.74434	-0.425966	0.814237	1	The oma-1 gene encodes a zinc finger protein of the TIS11 finger type that is paralogous to OMA-2; while either oma-1 or oma-2 individually have no obvious mutant phenotype, a normal copy of at least one of these genes is required for oocyte maturation.		0	0
C09G9.7	npax-4	coding	0	0	0.0519891	0.0265251	0.605718	0.67519	0.50151	0.742769	-0.429015	1	1			0	0
C09G9.8	C09G9.8	coding	0	0	2.12735	1.08538	2.32571	1.5358	3.51057	2.28582	1.19271	0.565945	1			0	0
C09H10.1	rpl-42	coding	1.18948	0.512657	0.414396	0.211427	7.66092	10.6155	3.22904	0.304182	-1.717	0.11629	0.537911			0	0
C09H10.10	C09H10.10	coding	10.9391	2.4329	10.7905	2.41841	242.281	253.253	225.824	0.891694	-0.16538	0.843009	1			0	0
C09H10.13	C09H10.13	ncRNA	0.413103	0.210767	0	0	0.639786	1.06631	0	0	-Inf	0.83372	1			0	0
C09H10.2	rpl-41	coding	3756.5	819.872	5993.18	1356.98	20549.7	18731.1	23277.6	1.24272	0.313504	0.341673	0.879571	rpl-41 encodes a large ribosomal subunit L41 protein; by homology, RPL-41 is predicted to function in protein biosynthesis.		0	0
C09H10.3	nuo-1	coding	216.842	43.4699	210.766	41.8281	6256.44	6667.51	5639.84	0.84587	-0.241493	0.283702	0.821588	nuo-1 encodes a encodes a 51 kDa subunit of mitochondrial complex I that is required for oxidative phosphorylation, resistance to volatile anesthetics, and progression through development; nuo-1 is orthologous to human NDUFV1 (OMIM:161015, mutated in Leigh syndrome); nuo-1(ua1) induces a developmental arrest at the third larval (L3) stage that blocks reproduction, and thus is lethal to a populati…		0	0
C09H10.5	C09H10.5	coding	81.8484	25.4236	75.1552	23.1832	470.818	503.782	421.373	0.836418	-0.257704	0.466266	0.986345			0	0
C09H10.6	nasp-1	coding	19.889	4.05689	12.5458	2.81085	457.703	559.413	305.139	0.545464	-0.874445	0.00544962	0.0612289			0	0
C09H10.7	C09H10.7	coding	8.6407	3.50631	11.3543	3.48626	143.465	134.22	157.334	1.17221	0.229233	0.665811	1			0	0
C09H10.8	glb-4	coding	9.74508	2.28337	10.7791	2.48922	209.034	209.164	208.84	0.998454	-0.00223273	0.877293	1	glb-4 encodes a globin; glb-4 transcription is higher in L3 and dauers than in young adults; glb-4 is required for embryonic viability, fertility, vulval development, and normal distal tip cell migration in mass RNAi assays.		0	0
C09H10.9	C09H10.9	coding	0.581878	0.218259	0.271826	0.119032	9.68514	12.5267	5.42277	0.432896	-1.20791	0.387965	0.92607			0	0
C09H5.2	catp-3	coding	3.7958	0.772719	1.03967	0.285242	167.099	240.819	56.5183	0.234692	-2.09116	1.46666e-06	4.5744e-05			1	0
C09H5.3	str-140	coding	0.0469364	0.0239471	0.0618619	0.0315622	1.27136	1.45026	1.00302	0.691614	-0.531961	1	1			0	0
C09H5.4	str-143	coding	0.130181	0.0664189	0.0960697	0.0490152	2.40561	3.00634	1.50453	0.500453	-0.998693	1	1			0	0
C09H5.5	str-144	coding	0.321469	0.141501	0.156432	0.0798122	6.88435	7.9213	5.32893	0.672734	-0.571892	0.81591	1			0	0
C09H5.6	str-131	coding	0.371911	0.165494	1.55332	0.525692	14.6098	8.94643	23.1048	2.58257	1.36881	0.383721	0.921504			0	0
C09H5.7	C09H5.7	coding	0.0694079	0.0354122	0	0	0.663298	1.1055	0	0	-Inf	0.822197	1			0	0
C09H5.8	str-128	Coding_pseudogene	0.0521358	0.0265999	0.035511	0.0181179	0.720903	0.867166	0.50151	0.578333	-0.790029	1	1			0	0
C09H5.9	str-130	coding	0.150671	0.076873	0.0670042	0.0341858	4.27757	5.12325	3.00906	0.587335	-0.767745	1	1			0	0
C09H6.1	spr-4	coding	21.1417	3.88209	23.4405	4.12974	1685.27	1712.04	1645.12	0.960911	-0.0575249	0.819339	1			0	0
C09H6.2	lin-10	coding	15.0499	2.71386	20.4226	3.60888	1234.11	1171.62	1327.85	1.13335	0.18059	0.538794	1	lin-10 encodes a PDZ and PTB domain-containing protein that is homologous to mammalian Munc interacting proteins (Mint1, OMIM:602414) and is required for polarized protein localization; LIN-10 is required for proper localization of the LET-23 EGF receptor to the basolateral membrane of the vulval precursor cells and for proper postsynaptic localization of GLR-1, an AMPA-type glutamate receptor in…		0	0
C09H6.3	mau-2	coding	8.9526	1.75023	13.8212	2.57022	367.506	330.55	422.942	1.27951	0.355592	0.219366	0.737456	mau-2 encodes an ortholog of budding yeast Scc4p, Drosophila CG4203, and human KIAA0892; MAU-2 is required (with PQN-85 and SCC-3) for normal mitotic chromosome segregation, and for cellular (e.g., neuronal) or axonal migration; MAU-2 is required for migration both embryonically and postembryonically, along both dorsoventral and longitudinal body axes; MAU-2 guides the axonal projection of AVM (a…		0	0
C10A4.1	C10A4.1	coding	0.0300904	0.0153522	0.0863552	0.0440588	1.61499	1.01995	2.50755	2.45849	1.29778	0.472911	0.98887			0	0
C10A4.10	C10A4.10	coding	4.24314	1.24946	5.14695	1.47435	55.3302	54.5577	56.489	1.0354	0.0501889	0.926495	1			0	0
C10A4.2	C10A4.2	coding	1.1706	0.597245	4.13046	2.01149	2.76359	1.45026	4.73357	3.26395	1.70662	0.457861	0.981763			0	0
C10A4.3	C10A4.3	coding	6.44137	1.88544	7.77515	2.19903	71.01	69.3837	73.4496	1.0586	0.0821581	0.96309	1			0	0
C10A4.4	C10A4.4	coding	0.0489875	0.0249936	0.145295	0.0741301	1.13895	0.895223	1.50453	1.68062	0.748995	0.674381	1			0	0
C10A4.5	C10A4.5	coding	2.99706	0.697908	3.48877	0.795327	104.502	103.828	105.514	1.01624	0.0232437	0.780894	1			0	0
C10A4.6	C10A4.6	coding	0.0611311	0.0311893	0.108796	0.0555082	1.19027	0.980766	1.50453	1.53404	0.617332	0.755789	1			0	0
C10A4.7	C10A4.7	coding	0.211777	0.108049	0.379968	0.193861	4.28355	4.86144	3.41673	0.702823	-0.508767	0.991147	1			0	0
C10A4.8	mnm-2	coding	3.41868	0.993571	2.76923	0.843566	64.7136	64.722	64.7009	0.999674	-0.000470904	1	1			0	0
C10B5.1	C10B5.1	coding	2.73207	1.39391	2.87496	1.46682	42.3581	43.8887	40.0623	0.912817	-0.131603	0.826347	1			0	0
C10B5.3	C10B5.3	coding	81.5563	22.589	104.081	29.6406	1061.32	991.098	1166.65	1.17713	0.235275	0.628736	1			0	0
C10C5.1	C10C5.1	coding	6.68606	1.31479	11.1734	2.1052	446.201	371.766	557.854	1.50055	0.585494	0.0267042	0.20729			0	0
C10C5.11	C10C5.11	ncRNA	0	0	18.9291	9.6577	0.403161	0.337595	0.50151	1.48554	0.570985	0.890483	1			0	0
C10C5.2	C10C5.2	coding	3.09233	0.77901	5.75591	1.37187	104.219	85.8258	131.809	1.53578	0.61897	0.251709	0.783222			0	0
C10C5.3	C10C5.3	coding	0.473358	0.164094	0.288761	0.121522	14.385	16.9324	10.564	0.623894	-0.680628	0.540911	1			0	0
C10C5.4	C10C5.4	coding	1.25173	0.385829	1.24535	0.382574	28.2739	30.0913	25.5478	0.849008	-0.236149	0.839531	1			0	0
C10C5.5	C10C5.5	coding	0.680088	0.233085	0.429388	0.162126	12.2344	14.9571	8.1503	0.544911	-0.875908	0.414945	0.948868			0	0
C10C5.6	daf-15	coding	21.1597	3.76612	23.7123	3.99883	2346.51	2377.36	2300.25	0.967565	-0.0475692	0.841759	1	daf-15 encodes an ortholog of RAPTOR (the regulatory associated protein of mTOR), and is regulated by DAF-16; daf-15 is required for non-dauer development, at least in some tissues or stages; daf-15(m81) mutants constitutively and irreversibly form abnormal dauer-like larvae (and are thus effectively lethal/sterile); mutants do not form true dauers when exposed to dauer pheromone, yet execute onl…		0	0
C10C5.7	C10C5.7	coding	81.9379	34.2201	127.926	52.3294	174.646	155.965	202.667	1.29944	0.377888	0.372653	0.910504			0	0
C10C5.8	21ur-11845	u21RNA	0	0	0	0	0.202557	0.337595	0	0	-Inf	1	1			0	0
C10C6.1	kin-4	coding	25.484	4.71194	34.066	6.2302	2662.36	2528.65	2862.92	1.13219	0.179116	0.594132	1			0	0
C10C6.12	C10C6.12	ncRNA	0	0	0	0	0.115185	0.191975	0	0	-Inf	1	1			0	0
C10C6.2	npr-3	coding	13.2383	2.87676	18.5407	3.91454	299.438	274.194	337.304	1.23017	0.298852	0.397672	0.935173	C10C6.2 encodes a G-protein-coupled receptor for the FMRFamide-related peptides (FaRPs) encoded by flp-15; C10C6.2 is primarily coupled to Gi/Go proteins, since C10C6.2 signalling is blocked by pertussis toxin; because of its link to Gi/Go proteins, C10C6.2 is expected to be inhibitory		0	0
C10C6.3	C10C6.3	coding	0	0	0	0	0.230371	0.383951	0	0	-Inf	1	1			0	0
C10C6.5	wht-2	coding	13.6295	4.21853	5.82288	2.94853	411.022	548.694	204.514	0.37273	-1.4238	1.03465e-05	0.0002723	wht-2 encodes a putative member of subfamily G of the ATP-binding cassette transporters; WHT-2 is required, redundantly with its paralog MRP-4, for sperm to normally migrate towards a PUFA-based signal exuded by oocytes; hermaphrodites subjected to double wht-2(RNAi) mrp-4(RNAi) are infertile, both through aberrant loss of their own sperm and through failure of males to effectively inseminate the…		1	0
C10C6.6	C10C6.6	coding	17.0593	3.70563	26.5125	5.21959	1550.03	1353.34	1845.06	1.36333	0.447136	0.207056	0.717262			0	0
C10C6.7	C10C6.7	coding	7.14395	1.89154	9.27574	2.3219	75.9322	69.8349	85.0782	1.21828	0.284841	0.536893	1			0	0
C10C6.8	C10C6.8	snoRNA	3.23054	1.64823	3.72357	1.89978	0.610019	0.682359	0.50151	0.734966	-0.444251	1	1			0	0
C10C6.9	C10C6.9	Coding_pseudogene	1.5649	0.489523	0	0	15.7334	26.2224	0	0	-Inf	3.59816e-06	0.000103768			1	0
C10E2.1	C10E2.1	coding	0.903259	0.346859	0.598039	0.248129	11.681	13.9097	8.33799	0.599435	-0.738324	0.598361	1			0	0
C10E2.2	C10E2.2	coding	6.45329	1.38827	5.65997	1.24249	167.733	184.404	142.726	0.773982	-0.369628	0.297336	0.83634	This gene encodes a protein containing an F-box, a motif predicted to mediate protein-protein interactions either with homologs of yeast Skp-1p or with other proteins.		0	0
C10E2.3	hda-4	coding	41.486	7.48474	54.5309	9.90811	2993.24	2841.49	3220.87	1.13352	0.180804	0.565545	1	hda-4 encodes a class II histone deacetylase that contains a putative MEF-2 DNA binding domain, a nuclear localization signal domain, and a single catalytic domain and may affect locomotion, body morphology, and growth; interacts with MEF-2 in in vitro assays and is expressed in body-wall muscle, neurons, and hypodermal seam cells		0	0
C10E2.4	C10E2.4	coding	9.65982	3.31923	12.2707	4.1322	103.625	106.878	98.7451	0.923902	-0.114188	0.86681	1			0	0
C10E2.5	C10E2.5	coding	5.886	2.11036	7.05846	2.46058	47.364	45.6896	49.8756	1.09162	0.126467	0.988671	1			0	0
C10E2.6	C10E2.6	coding	20.5191	3.99776	49.6236	9.14393	1332.91	996.492	1837.55	1.84402	0.882853	0.00378245	0.0456384			0	1
C10E2.8	C10E2.8	ncRNA	722.446	368.595	0	0	0.345556	0.575926	0	0	-Inf	1	1			0	0
C10F3.1	cpg-4	coding	2.70352	0.599122	3.13628	0.673628	126.413	126.404	126.425	1.00016	0.000236925	0.97611	1	cpg-4 encodes a large (782-residue), unfamiliar, putatively secreted protein with a C-terminal low-complexity domain; CPG-4 has 35 potential chondroitin attachment sites, mostly in its C-terminal half, 4 of which have been verified by mass spectrometry; CPG-4 has no obvious function in mass RNAi assays.		0	0
C10F3.15	C10F3.15	ncRNA	21.9051	11.1761	18.6083	9.49403	4.77402	4.27896	5.51661	1.28924	0.366523	0.632898	1			0	0
C10F3.2	dhs-16	coding	0.467713	0.238629	1.81048	0.541395	21.0182	10.7056	36.4871	3.40822	1.76902	0.0365033	0.257427	dhs-16 encodes a short-chain dehydrogenase predicted to be mitochondrial.		0	0
C10F3.3	acy-2	coding	6.33842	1.16407	6.31519	1.15953	384.159	408.273	347.988	0.852341	-0.230498	0.545287	1	acy-2 encodes an adenylyl cyclase; an intragenic deletion of acy-2 is lethal at the first larval stage of development; the terminal phenotype resembles that seen in loss-of-function gsa-1 mutants.		0	0
C10F3.4	C10F3.4	coding	18.2304	4.6172	32.232	6.49949	578.185	483.015	720.94	1.49258	0.577811	0.0594839	0.355434	C10F3.4 encodes a novel protein that is highly conserved amongst nematodes and has some similarity to the human UPF0580 protein family member; a deletion mutation in C10F3.4, tm2679, is viable.		0	0
C10F3.5	pcm-1	coding	20.1478	5.97395	15.0805	5.08472	340.34	396.786	255.671	0.644356	-0.634071	0.0687712	0.390236	pcm-1 encodes, by alternative splicing, two isoforms of an L-isoaspartate O-methyltransferase (EC 2.1.1.77) required for longevity of starved L1 and dauer larvae, and perhaps for autophagy; PCM-1 is orthologous to human PCMT1 (OMIM:176851) and is predicted to repair age-damaged proteins; PCM-1 is biochemically active in vitro, but lacks the D-aspartyl-methylase activity of human PCMT1; PCM-1 leve…		0	0
C10F3.6	fut-8	coding	10.8537	2.07584	14.1341	2.63594	526.188	494.307	574.008	1.16124	0.215664	0.523102	1	fut-8 encodes a core alpha 1,6-fucosyltransferase; characterization of a recombinant form of the protein that contains the catalytic region of FUT-8 reveals a sustrate requirement for unsubstituted nonreducing terminal GlcNAc residues.		0	0
C10F3.7	C10F3.7	coding	1.08131	0.551689	1.06643	0.544097	14.4999	16.1207	12.0685	0.748635	-0.417666	0.698637	1			0	0
C10F3.8	21ur-12141	u21RNA	0	0	0	0	0.202557	0.337595	0	0	-Inf	1	1			0	0
C10F3.9	C10F3.9	ncRNA	0	0	0	0	0.202557	0.337595	0	0	-Inf	1	1			0	0
C10G11.10	C10G11.10	coding	0.0764171	0.0389883	0	0	0.460741	0.767902	0	0	-Inf	0.965501	1			0	0
C10G11.2	srh-50	coding	0.29816	0.152122	0.720096	0.271794	8.80251	5.26628	14.1069	2.67872	1.42154	0.168611	0.64646			0	0
C10G11.3	srh-51	coding	0.0183987	0.00938709	0.245633	0.125323	1.73231	0.337595	3.82439	11.3284	3.50187	0.149595	0.611627			0	0
C10G11.4	srh-49	coding	0.116946	0.0596663	0.0693253	0.0353701	2.57252	2.61583	2.50755	0.958605	-0.0609919	0.920392	1			0	0
C10G11.5	pnk-1	coding	250.15	49.2015	220.747	42.8474	5984.64	6774.7	4799.54	0.708451	-0.497259	0.0663441	0.381491			0	0
C10G11.6	C10G11.6	coding	7.96244	1.76247	12.2934	2.50541	186.443	165.806	217.398	1.31116	0.390845	0.363253	0.901505			0	0
C10G11.7	C10G11.7	coding	87.6569	16.6189	170.954	34.148	3180.74	2451.66	4274.35	1.74345	0.801944	0.0819927	0.435122			0	0
C10G11.9	C10G11.9	coding	0.219874	0.112181	0	0	1.16009	1.93348	0	0	-Inf	0.53385	1			0	0
C10G6.1	egal-1	coding	47.6511	8.71597	68.5387	12.1854	1940.44	1784.49	2174.37	1.21849	0.285091	0.228371	0.747917			0	0
C10G6.44	21ur-11311	u21RNA	0	0	0	0	0.405114	0.67519	0	0	-Inf	1	1			0	0
C10G6.48	21ur-13946	u21RNA	0	0	0	0	0.727342	0	1.81835	Inf	Inf	0.445119	0.973107			0	0
C10G8.1	srg-26	coding	0.126382	0.0644806	0.502703	0.208256	4.2662	2.34548	7.14728	3.04725	1.60751	0.295311	0.833343			0	0
C10G8.3	C10G8.3	coding	0.525852	0.268292	0.393032	0.200527	3.3424	3.89897	2.50755	0.643132	-0.636814	1	1			0	0
C10G8.4	C10G8.4	coding	0.549195	0.280202	1.15485	0.589209	1.9694	1.46398	2.72753	1.86309	0.897699	0.907172	1	C10G8.4 encodes a putative secreted TIL-domain protease inhibitor paralogous to SWM-1, ISL-1, and the products of 11 other C. elegans genes; C10G8.4 and its relatives are collectively similar to other TIL-domain protease inhibitors from nematodes, insects, and vertebrates; C10G8.4 has no obvious function in mass RNAi assays.		0	0
C10G8.5	ncx-2	coding	93.1018	19.9032	223.696	50.3388	8134.44	5857.9	11549.3	1.97157	0.979344	0.00211243	0.0286491	ncx-2 encodes, by alternative splicing, three full-length isoforms of a putative 3Na[+]/1Ca[2+] exchanger, orthologous to human SLC8A1-3 and paralogous to NCX-1 and NCX-3; NCX-2 is predicted to export free cytoplasmic Ca[2+] with low affinity but high capacity, being complemented by low-capacity/high-affinity Ca[2+] ATPase pumps such as MCA-1/-3; NCX-3 has tandem Calx-alpha and Calx-beta domains …		0	1
C10G8.6	ceh-34	coding	32.842	6.0576	31.3866	5.76383	646.095	713.898	544.39	0.76256	-0.391078	0.142234	0.595878	ceh-34 encodes a homeodomain protein, homologous to human SIX2 (OMIM:604994), that is expressed very weakly in the pharynxes of late embryos and early larvae; it has no known function.		0	0
C10G8.7	ceh-33	coding	7.05616	1.93031	5.02191	1.42914	110.297	123.955	89.8117	0.724554	-0.464836	0.272381	0.812141	ceh-33 encodes a Six/sine oculis class homeodomain transcription factor; preliminary RNAi experiments suggest that CEH-33 activity may be required for gonad development; a ceh-33::gfp reporter shows very weak pharyngeal expression in late embryos and early larvae.		0	0
C10G8.8	C10G8.8	coding	28.7487	5.36607	11.0362	2.22566	669.955	932.038	276.829	0.297014	-1.7514	0.000261628	0.00482417			1	0
C10H11.1	viln-1	coding	8.09745	1.51479	7.72927	1.45967	432.667	465.528	383.375	0.823526	-0.280113	0.516318	1			0	0
C10H11.10	kca-1	coding	1.45976	0.43198	2.2301	0.599102	41.5621	37.1695	48.1511	1.29544	0.373447	0.636235	1			0	0
C10H11.12	C10H11.12	ncRNA	0.0692264	0.0353196	0.121335	0.0619056	0.403161	0.337595	0.50151	1.48554	0.570985	0.890483	1			0	0
C10H11.14	C10H11.14	ncRNA	0	0	4.70986	2.40299	0.363671	0	0.909177	Inf	Inf	0.731173	1			0	0
C10H11.3	ugt-25	coding	1.32528	0.382467	4.8871	1.11305	73.4203	39.2355	124.697	3.17818	1.6682	0.000583413	0.00968681			0	1
C10H11.4	ugt-28	coding	4.30713	0.97001	8.53093	1.92605	169.226	132.233	224.715	1.69939	0.765017	0.285743	0.823321			0	0
C10H11.5	ugt-27	coding	0.483919	0.170347	1.78338	0.496515	28.8768	14.9637	49.7464	3.32447	1.73313	0.0244891	0.19561			0	0
C10H11.6	ugt-26	coding	15.6058	3.02214	36.6949	7.03811	677.335	489.407	959.227	1.95998	0.970837	0.0830204	0.438317			0	0
C10H11.7	C10H11.7	coding	0.0315604	0.0161022	0.193772	0.0988633	1.8475	0.529571	3.82439	7.22169	2.85234	0.224912	0.743993			0	0
C10H11.8	C10H11.8	coding	8.75603	1.96585	13.6721	2.94087	228.748	205.198	264.074	1.28692	0.363926	0.286921	0.825346			0	0
C10H11.9	let-502	coding	11.7892	2.09569	13.7829	2.36824	1099.15	1077.5	1131.62	1.05022	0.0706981	1	1	let-502 encodes a Rho-binding Ser/Thr kinase orthologous to human myotonic dystrophy kinase (DM-kinase); let-502 is required for early embryonic cleavages, embryonic elongation, migration of hypodermal P cells to a ventral position, normal spermathecal contraction, and fertility; LET-502 is required for hypodermal cells to properly change their shape, and is expressed in those cells, during embry…		0	0
C11D2.16	21ur-4577	u21RNA	0	0	0	0	2.69902	4.49837	0	0	-Inf	0.156639	0.623169			0	0
C11D2.2	C11D2.2	coding	3.46727	0.91201	2.95916	0.806286	57.6406	65.9104	45.2358	0.686323	-0.543041	0.18783	0.682663			0	0
C11D2.3	C11D2.3	coding	3.7072	1.89143	11.173	5.29969	21.7893	13.4102	34.358	2.56208	1.35731	0.128738	0.568207			0	0
C11D2.4	C11D2.4	coding	8.38947	1.86032	12.6587	2.60133	207.133	197.616	221.407	1.12039	0.164002	0.511	1			0	0
C11D2.6	unc-77	coding	5.36179	0.99476	5.0471	0.934122	737.124	798.43	645.164	0.808041	-0.3075	0.323129	0.86391	unc-77 encodes, along with nca-2, one of two C. elegans alpha-1-like subunits of a voltage-insensitive cation leak channel related to Drosophila narrow abdomen and the vertebrate Vgcnl1/NALCN proteins; unc-77 functions redundantly with nca-2 to transmit depolarization signals from neuronal cell bodies to axons, thus regulating presynaptic activation; unc-77 and nca-2 are also required for normal …		0	0
C11D2.7	C11D2.7	coding	45.5998	8.63245	40.3545	7.83816	532.552	584.642	454.417	0.777256	-0.363538	0.309645	0.850209			0	0
C11D2.99	C11D2.99	ncRNA	0.32001	0.16327	0	0	0.230371	0.383951	0	0	-Inf	1	1			0	0
C11D9.1	cgef-2	coding	14.2572	2.72313	13.9471	2.65415	466.659	497.225	420.81	0.846317	-0.24073	0.467697	0.986345			0	0
C11E4.1	C11E4.1	coding	50.0919	11.281	29.7461	6.86459	590.629	730.251	381.196	0.522007	-0.937858	0.00132572	0.0194541			1	0
C11E4.12	C11E4.12	ncRNA	0	0	0	0	0.200604	0	0.50151	Inf	Inf	0.731055	1			0	0
C11E4.2	C11E4.2	coding	41.2729	9.92153	32.5082	7.81194	433.878	496.57	339.84	0.684375	-0.547141	0.0913119	0.465128			0	0
C11E4.3	tag-263	coding	1.83742	0.505141	1.06261	0.350401	48.5966	59.1351	32.7889	0.554475	-0.850807	0.134149	0.57876			0	0
C11E4.6	C11E4.6	coding	12.3812	2.22239	16.1237	2.85413	981.033	943.235	1037.73	1.10018	0.137744	0.710412	1			0	0
C11E4.7	C11E4.7	coding	1.20503	0.400961	0.808952	0.293925	18.3961	22.2176	12.6639	0.569994	-0.810981	0.421818	0.954599			0	0
C11E4.8	C11E4.8	coding	4.06979	1.29116	6.28018	1.88351	45.1564	39.7324	53.2923	1.34128	0.42361	0.489655	1			0	0
C11E4.9	C11E4.9	ncRNA	2.40876	1.22896	3.72357	1.89978	0.743319	0.298408	1.41069	4.72738	2.24104	0.64358	1			0	0
C11G10.1	C11G10.1	coding	6.42383	1.87649	2.58184	0.850276	54.9872	73.0454	27.8999	0.381953	-1.38853	0.00392071	0.0468137			1	0
C11G10.11	C11G10.11	ncRNA	8.42756	4.29978	0	0	0.767504	1.27917	0	0	-Inf	0.775849	1			0	0
C11G10.2	C11G10.2	coding	5.56674	2.84017	7.92851	4.04516	24.2494	21.9408	27.7122	1.26304	0.336905	0.918	1			0	0
C11G10.t1	C11G10.t1	tRNA	0	0	0	0	0.381602	0.636003	0	0	-Inf	1	1			0	0
C11G6.1	taf-3	coding	7.47454	1.50953	8.4194	1.65166	259.748	262.153	256.141	0.977065	-0.0334729	0.888064	1	taf-3 encodes the C. elegans ortholog of mammalian TAF3(TAFII140), a component of the RNA polymerase II TFIID transcription complex; TAF-3 contains a histone fold-like domain in its N-terminus and by homology, is predicted to function in transcriptional regulation; however, as loss of taf-3 activity via large-scale RNAi screens does not result in any obvious abnormalities, the precise role of taf…		0	0
C11G6.3	C11G6.3	coding	14.4804	2.92021	14.0983	2.80176	385.429	410.158	348.337	0.849275	-0.235696	0.357112	0.896152	C11G6.3 encodes a plant homeodomain-containing protein that is related to the ING (Inhibitor of Growth) family of proteins that function in regulation of gene expression and are candidate tumor suppressors.		0	0
C11G6.4	nhr-28	coding	25.7928	4.77633	32.1626	5.9402	711.979	719.403	700.844	0.974202	-0.0377066	0.839515	1			0	0
C11H1.2	C11H1.2	coding	4.8124	1.10363	5.01446	1.11662	162.788	164.836	159.715	0.968934	-0.0455295	1	1			0	0
C11H1.3	C11H1.3	coding	7.62173	1.52559	8.05317	1.58623	396.174	386.271	411.029	1.06409	0.0896248	0.716699	1			0	0
C11H1.4	prx-1	coding	3.7294	1.77557	3.02552	1.43576	125.315	134.816	111.063	0.823808	-0.27962	0.586763	1	prx-1 encodes a predicted peroxin, a subfamily 2 member of the AAA (ATPases Associated with diverse cellular Activities) family that affects growth in one large-scale RNAi screen; expressed in intestinal cells throughout development.		0	0
C11H1.5	C11H1.5	coding	0.190057	0.0833693	0.104864	0.053502	5.10708	6.56833	2.91522	0.44383	-1.17192	0.500675	1			0	0
C11H1.7	C11H1.7	coding	15.0157	3.85427	26.6863	6.49704	219.456	182.669	274.635	1.50345	0.58828	0.0437186	0.29242			0	0
C11H1.8	C11H1.8	coding	16.6887	4.99143	17.7609	5.19889	127.493	130.087	123.604	0.950165	-0.0737506	0.870414	1			0	0
C11H1.9	C11H1.9	coding	15.7794	3.38483	17.4705	3.64587	546.13	558.242	527.963	0.945761	-0.0804528	0.73489	1			0	0
C12C8.1	hsp-70	coding	0.660928	0.310177	1.62515	0.532327	35.5961	24.5749	52.1278	2.12118	1.08486	0.182331	0.673408	hsp-70 encodes a heat-shock protein that is a member of the hsp70 family of molecular chaperones.		0	0
C12C8.2	C12C8.2	coding	4.63895	1.0885	16.4585	3.0802	234.902	128.345	394.737	3.07559	1.62086	5.4709e-05	0.00120997	C12C8.2 encodes a putative cystathionine gamma-lyase orthologous to human CTH (OMIM:607657, mutated in cystathioninuria), and paralogous to F22B8.6 and ZK1127.10; C12C8.2 has no obvious function in mass RNAi assays, and (unlike its paralog ZK1127.10) does not inhibit DHC-1 in vivo.		0	1
C12C8.3	lin-41	coding	32.9936	5.91842	81.9328	15.4441	4348.82	3187.75	6090.42	1.91057	0.934003	0.00137112	0.0200453	lin-41 encodes a novel RBCC (Ring finger-B box-Coiled coil) protein that is a member of the NHL (NCL-1, HT2A, and LIN-41) family of proteins; lin-41 is a heterochronic gene required for temporal control of specific postembryonic cell fates; lin-41 is also required for proper male tail morphogenesis; lin-41 translation is negatively regulated during L4 and adult stages by the let-7 microRNA that b…		0	1
C12C8.t3	C12C8.t3	tRNA	0	0	0	0	0.542715	0.298408	0.909177	3.04676	1.60728	0.928764	1			0	0
C12C8.t4	C12C8.t4	tRNA	0	0	0	0	0.179045	0.298408	0	0	-Inf	1	1			0	0
C12C8.t5	C12C8.t5	tRNA	0	0	0	0	0.200604	0	0.50151	Inf	Inf	0.731055	1			0	0
C12D12.1	C12D12.1	coding	37.3547	6.91883	67.8262	12.088	1889.82	1531.1	2427.89	1.58572	0.665138	0.0500335	0.318614			0	0
C12D12.2	glt-1	coding	91.4593	16.8957	225.906	43.8949	4143.22	2984.83	5880.8	1.97023	0.978362	0.00131899	0.0194034	glt-1 encodes a predicted plasma membrane glutamate transporter that is functional when expressed in Xenopus oocytes; expressed in the M3 pharyngeal neuron, the male tail, some anterior hypodermal cells, and in cells in the terminal bulb of the pharynx.		0	1
C12D12.3	C12D12.3	coding	1.51715	0.603374	2.37732	0.871554	13.5048	12.163	15.5176	1.2758	0.351398	0.698235	1			0	0
C12D12.5	sox-4	coding	21.147	5.10719	23.7104	5.66893	352.943	344.182	366.083	1.06363	0.0889994	0.859048	1			0	0
C12D5.1	str-147	Coding_pseudogene	0.361244	0.157351	0.196085	0.100043	4.42506	5.15984	3.32288	0.643989	-0.634891	0.790751	1			0	0
C12D5.10	C12D5.10	coding	1.63957	0.517797	3.1337	0.870327	41.3856	32.5504	54.6384	1.67858	0.74724	0.129431	0.56914			0	0
C12D5.11	sre-11	coding	0.0642043	0.0327573	0	0	0.927762	1.21193	0.50151	0.413811	-1.27295	1	1			0	0
C12D5.2	nhr-152	coding	3.6114	0.922791	4.35266	1.07105	81.0133	79.4531	83.3536	1.04909	0.0691413	0.79932	1			0	0
C12D5.3	C12D5.3	coding	12.8002	3.57022	30.8757	7.88148	185.675	129.442	270.024	2.08607	1.06079	0.000654131	0.0106419			0	1
C12D5.4	C12D5.4	coding	0.904156	0.41725	4.2562	1.46666	31.4832	18.158	51.4709	2.83461	1.50315	0.0317986	0.23389			0	0
C12D5.5	C12D5.5	coding	5.69308	1.79673	5.99073	1.87219	49.6305	51.8095	46.362	0.894855	-0.160275	0.978695	1			0	0
C12D5.7	cyp-33A1	coding	13.0526	2.60155	14.55	2.86743	406.614	409.647	402.066	0.981495	-0.0269475	0.862321	1			0	0
C12D5.8	nhr-94	coding	5.16637	1.42481	5.42916	1.29967	132.371	126.177	141.661	1.12272	0.166992	0.665258	1			0	0
C12D5.9	C12D5.9	coding	13.202	3.01303	30.1277	6.4552	440.514	304.018	645.258	2.12243	1.08572	0.000266099	0.00489476			0	1
C12D8.1	C12D8.1	ncRNA and coding	129.909	25.0522	172.089	32.6531	5486.33	5334.86	5713.53	1.07098	0.0989332	0.76061	1	C12D8.1 encodes two alternative proteins (through alternative splicing), that belong to an ancient family of single-stranded nucleic acid-binding proteins, and that are predicted to regulate gene expression through binding either mRNA or (locally) single-stranded DNA; they is most likely to specifically bind one or more discrete mRNAs and regulate their spatial localization or alternative splicin…		0	0
C12D8.10	akt-1	coding	138.602	35.2622	57.7856	29.2214	3961.99	5379.02	1836.44	0.341408	-1.55043	7.53386e-07	2.46912e-05	akt-1 encodes an ortholog of the serine/threonine kinase Akt/PKB; akt-1 genetically interacts with the insulin signaling pathway and functions to regulate such processes as dauer larval development and salt chemotaxis learning; AKT-1 binds calmodulin in vitro in a calcium-dependent manner; an AKT-1::GFP fusion protein is widely expressed beginning in late stage embryos and continuing through adul…		1	0
C12D8.11	rop-1	coding	101.729	32.6041	235.779	68.1327	5554.36	3962.6	7942	2.00424	1.00306	0.186237	0.679828	rop-1 encodes an RNAi-binding protein that is orthologous to the vertebrate 60-kDa Ro autoantigen that is the protein component of the Ro ribonucleoprotein (RNP) complex; ROP-1 binds the single C. elegans Ro RNP RNA component, YRN-1 (Y RNA) in vivo and although loss of rop-1 activity via mutation results in no obvious visible phenotypes, it does result in a dramatic decrease in YRN-1 levels, indi…		0	0
C12D8.12	str-182	coding	1.12948	0.387055	1.62697	0.493712	30.0724	26.4645	35.4841	1.34082	0.423114	0.343225	0.881024			0	0
C12D8.13	C12D8.13	coding	0.449166	0.229166	0.182317	0.0930189	3.34957	4.03605	2.31986	0.574786	-0.798903	0.766708	1			0	0
C12D8.14	fipr-4	coding	247.669	96.9066	116.976	46.0617	669.121	736.176	568.539	0.772287	-0.37279	0.488866	0.999647			0	0
C12D8.15	C12D8.15	coding	7.87556	3.03768	9.26825	3.5644	40.5841	36.2532	47.0804	1.29865	0.377017	0.483424	0.994554			0	0
C12D8.16	fipr-7	coding	273.195	111.303	50.2077	21.0096	325.049	472.636	103.669	0.219343	-2.18874	0.000514813	0.00873402			1	0
C12D8.17	fipr-6	coding	493.569	220.212	11.9494	5.65609	413.56	570.188	178.617	0.313261	-1.67456	0.0159585	0.140545			0	0
C12D8.18	fipr-5	coding	106.044	39.3321	2.78367	1.2747	236.021	388.604	7.14728	0.0183922	-5.76476	7.02229e-13	4.92454e-11			1	0
C12D8.19	fipr-9	coding	188.502	79.6541	7.60212	3.59543	215.317	352.738	9.18561	0.0260409	-5.26308	5.0908e-13	3.62635e-11			1	0
C12D8.2	C12D8.2	Coding_pseudogene	1.89167	0.965138	1.67634	0.855276	8.98815	9.60927	8.05646	0.838404	-0.254282	0.892004	1			0	0
C12D8.20	C12D8.20	coding	0.169995	0.0867321	0.31717	0.161821	2.96211	2.38726	3.82439	1.602	0.679875	0.643189	1			0	0
C12D8.21	C12D8.21	coding	95.6202	48.7858	59.8884	30.5553	11.9721	15.7322	6.33195	0.402483	-1.313	0.240592	0.767508			0	0
C12D8.23	C12D8.23	ncRNA	0	0	30.1493	15.3823	2.57032	0	6.42579	Inf	Inf	0.0242263	0.194056			0	0
C12D8.25	C12D8.25	ncRNA	0	0	6.1187	3.12179	1.00693	0.67519	1.50453	2.22831	1.15595	0.575505	1			0	0
C12D8.3	C12D8.3	Coding_pseudogene	0.478036	0.243896	0	0	0.115185	0.191975	0	0	-Inf	1	1			0	0
C12D8.4	ttr-19	coding	0.281679	0.143714	0.342029	0.174505	1.3745	1.35038	1.41069	1.04466	0.0630326	1	1			0	0
C12D8.5	daf-36	coding	0.444131	0.226597	2.08252	0.596109	29.9607	14.5744	53.04	3.63926	1.86364	0.00183883	0.0255053	daf-36 encodes a protein homologous to the catalytic subunit of Rieske-like oxygenases; DAF-36 functions in a hormone biosynthetic pathway producing a ligand for the DAF-12 nuclear receptor that regulates the developmental decision between reproductive growth and dauer formation; a daf-36::gfp reporter fusion is expressed in the intestine, the head mesodermal cell, two unidentified head neurons (…		0	1
C12D8.6	fipr-8	coding	329.993	63.4566	18.9689	6.47794	422.732	667.25	55.9552	0.0838594	-3.57588	2.0146e-07	7.23237e-06			1	0
C12D8.8	col-148	coding	0.328297	0.167498	0.763798	0.354111	6.54645	4.80853	9.15332	1.90356	0.928699	0.405636	0.938778			0	0
C12D8.9	C12D8.9	coding	4.88351	2.49159	15.3722	5.51502	18.1868	10.1453	30.249	2.98159	1.57608	0.0875492	0.453429			0	0
C13A10.1	C13A10.1	coding	3.83998	0.912607	6.56439	1.39256	150.54	125.615	187.929	1.49608	0.581186	0.0864271	0.44968			0	0
C13A10.2	C13A10.2	coding	12.7748	3.33219	19.8414	4.60745	96.4426	85.8374	112.35	1.30887	0.388327	0.340677	0.879426			0	0
C13A2.1	C13A2.1	coding	0.2337	0.105444	0.268436	0.123167	7.41175	7.46293	7.33497	0.982853	-0.0249525	0.822333	1			0	0
C13A2.10	C13A2.10	coding	0.044385	0.0226454	0	0	0.582206	0.636003	0.50151	0.788535	-0.342754	1	1			0	0
C13A2.11	C13A2.11	coding	0.0394633	0.0201343	0	0	0.202557	0.337595	0	0	-Inf	1	1			0	0
C13A2.12	C13A2.12	coding	2.41871	0.67699	0.547595	0.219702	34.6434	50.8214	10.3763	0.204172	-2.29214	0.00205449	0.0279946			1	0
C13A2.2	C13A2.2	coding	0.0778565	0.0397227	0	0	0.358089	0.596815	0	0	-Inf	1	1			0	0
C13A2.3	C13A2.3	coding	0.351747	0.14176	0.493195	0.195076	8.47148	7.8077	9.46714	1.21254	0.278032	0.83327	1			0	0
C13A2.5	C13A2.5	coding	0.0105544	0.0053849	0	0	0.202557	0.337595	0	0	-Inf	1	1			0	0
C13A2.6	C13A2.6	coding	0.0226919	0.0115775	0	0	0.405114	0.67519	0	0	-Inf	1	1			0	0
C13B4.1	C13B4.1	coding	11.4055	2.07077	14.1312	2.50562	806.938	793.703	826.791	1.04169	0.0589229	0.813038	1			0	0
C13B4.2	usp-14	coding	25.8415	4.65077	30.8917	5.60464	842.636	825.203	868.785	1.05281	0.0742516	0.619563	1	usp-14 encodes a homolog of ubiquitin-specific protease 14 (Usp14), a highly conserved thiol protease that hydrolyzes the peptide bond at the C-terminal glycine of ubiquitin (OMIM:607274, mutations are associated with synaptic defects in ataxia mice); by homology, USP-14 is predicted to function in ubiquitin-mediated protein degradation, or regulation of protein localization or activity; as loss …		0	0
C13B7.2	str-120	coding	0.244601	0.124796	0	0	2.45182	4.08637	0	0	-Inf	0.209828	0.722606			0	0
C13B7.3	srd-60	coding	0.178935	0.0912934	0	0	2.13015	3.55024	0	0	-Inf	0.225242	0.743993			0	0
C13B7.4	srd-71	coding	0.154948	0.0790551	0	0	2.03417	3.39029	0	0	-Inf	0.264726	0.802174			0	0
C13B7.5	str-119	coding	0	0	0	0	0.473274	0.788791	0	0	-Inf	1	1			0	0
C13B7.6	C13B7.6	coding	22.5173	6.57317	2.89548	1.05718	115.738	180.003	19.342	0.107454	-3.21821	0.000143066	0.00283384			1	0
C13B9.2	C13B9.2	coding	2.54888	0.685679	4.47373	1.07054	75.183	63.0081	93.4454	1.48307	0.568587	0.137053	0.585136			0	0
C13B9.3	C13B9.3	coding	32.7628	6.10699	37.0532	6.84454	1239.95	1252.69	1220.83	0.974567	-0.037166	0.877112	1	C13B9.3 encodes a delta subunit of the coatomer (COPI) complex; in mass RNAi assays, C13B9.3 is required for fertility and general health.		0	0
C13B9.4	pdfr-1	coding	23.9122	4.23929	33.8175	6.49939	1652.51	1610.25	1715.9	1.06561	0.0916841	0.734992	1	pdfr-1 encodes, by alternative splicing, three isoforms of a G-protein-coupled receptor (GPCR) required for normal locomotion; PDFR-1 is orthologous to Drosophila pigment dispersing factor (PDF) receptors, and to human CALCR (OMIM:114131, associated with susceptibility to osteoporesis); pdfr-1 is expressed in all body wall muscles and many head and tail neurons; the C. elegans neuropeptides PDF-1…		0	0
C13C12.1	cal-1	coding	44.2557	22.2251	40.924	20.6594	470.054	512.847	405.864	0.791394	-0.337532	0.207828	0.718376	cal-1 encodes one of five predicted C. elegans calcium-binding calmodulin homologs (the others being CAL-2, CAL-3, CAL-4, and CMD-1); as loss of cal-1 function via RNA-mediated interference (RNAi) does not result in any abnormalities, the precise role of CAL-1 in C. elegans development and/or behavior is not yet known.		0	0
C13C12.2	C13C12.2	coding	0.154702	0.0789296	0.154222	0.0786847	4.05983	4.15423	3.91824	0.943193	-0.0843753	0.989922	1			0	0
C13C4.1	nhr-153	coding	3.03591	1.05433	3.01928	0.994245	157.459	165.944	144.732	0.872172	-0.197316	0.69083	1			0	0
C13C4.10	C13C4.10	ncRNA	0	0	1.36971	0.698832	0.200604	0	0.50151	Inf	Inf	0.731055	1			0	0
C13C4.11	C13C4.11	ncRNA	9.33926	4.76493	15.8152	8.06898	4.72115	3.16629	7.05344	2.22766	1.15553	0.457489	0.981763			0	0
C13C4.12	C13C4.12	ncRNA	5.13999	2.62244	1.95565	0.997781	1.01083	1.35038	0.50151	0.371384	-1.42901	1	1			0	0
C13C4.2	nhr-154	coding	24.8409	5.29505	22.6217	4.81821	148.072	147.622	148.747	1.00762	0.0109478	0.960546	1			0	0
C13C4.3	nhr-136	coding	19.7559	4.01862	21.248	4.24612	516.26	528.022	498.617	0.944313	-0.0826637	0.902716	1			0	0
C13C4.4	C13C4.4	coding	10.7652	2.54981	10.7931	2.51619	246.054	245.622	246.703	1.0044	0.00633392	0.784628	1			0	0
C13C4.5	C13C4.5	coding	13.1712	2.47867	29.9841	5.49541	599.902	442.91	835.39	1.88614	0.915437	0.00539195	0.0606957			0	0
C13C4.6	C13C4.6	coding	6.46623	1.51332	5.93294	1.43469	177.235	194.2	151.788	0.781609	-0.355482	0.287646	0.826169			0	0
C13C4.7	C13C4.7	coding	9.96391	2.55918	19.7585	4.74832	205.155	168.906	259.528	1.53653	0.619674	0.0460692	0.303203			0	0
C13C4.8	C13C4.8	coding	0.0218538	0.0111499	0.0432359	0.0220591	0.379649	0.298408	0.50151	1.68062	0.748995	0.882911	1			0	0
C13D9.1	srr-6	coding	4.61747	1.09405	6.79474	1.46556	116.506	102.494	137.523	1.34176	0.424128	0.249211	0.779707			0	0
C13D9.2	srr-5	coding	0.0871873	0.0444833	0.364035	0.163921	3.32145	1.64879	5.83044	3.5362	1.8222	0.155595	0.621585			0	0
C13D9.3	srr-8	coding	0.152478	0.0777949	0.164375	0.0838648	3.47183	3.57113	3.32288	0.930485	-0.103946	1	1			0	0
C13D9.4	srsx-11	coding	0.0639558	0.0326305	0	0	1.73406	2.55576	0.50151	0.196228	-2.3494	0.596693	1			0	0
C13D9.6	srsx-13	coding	0.0435819	0.0222357	0.0761489	0.0388515	0.709227	0.575926	0.909177	1.57863	0.658677	1	1			0	0
C13D9.7	ncx-8	coding	2.55106	0.583056	6.90515	1.33583	192.713	132.222	283.448	2.14373	1.10012	0.00237146	0.0315185	ncx-8 encodes a putative Na[+]/Ca[2+] exchanger of uncertain stoichiometry and affinity, orthologous to human SLC24A6 and paralogous to NCX-6/-7 and NCX-9/-10; NCX-8 may function intracellularly; NCX-8 has tandem Calx-alpha domains predicted to carry out ion transport; NCX-8 is required for normally high levels of body fat.		0	1
C13D9.8	ncx-9	coding	0.338419	0.158707	0.500304	0.199535	15.3945	14.7063	16.4267	1.11699	0.159612	0.947364	1	ncx-9 encodes a putative Na[+]/Ca[2+] exchanger of uncertain stoichiometry and affinity, orthologous to human SLC24A6 and paralogous to NCX-6/-8 and NCX-10; NCX-9 may function intracellularly; NCX-9 has tandem Calx-alpha domains predicted to carry out ion transport; NCX-9 has no obvious function in mass RNAi assays.		0	0
C13D9.9	ugt-7	coding	1.32032	0.38828	1.37224	0.399751	37.8091	38.4187	36.8948	0.960335	-0.0583902	1	1			0	0
C13E3.1	C13E3.1	coding	7.44596	1.36021	7.97347	1.44899	433.586	449.246	410.096	0.912855	-0.131542	0.508984	1			0	0
C13F10.1	C13F10.1	coding	15.7701	3.46189	16.2886	3.47907	184.38	193.196	171.156	0.885922	-0.174748	0.952877	1			0	0
C13F10.2	C13F10.2	coding	32.0752	12.55	31.843	11.7379	138.064	146.68	125.14	0.853154	-0.229121	0.662164	1			0	0
C13F10.4	C13F10.4	coding	11.1211	1.94963	15.6971	2.70832	1629.76	1507.95	1812.48	1.20195	0.265374	0.388778	0.92647			0	0
C13F10.5	C13F10.5	coding	19.56	5.40233	24.1843	6.57918	222.125	220.302	224.859	1.02069	0.0295397	0.972113	1			0	0
C13F10.6	C13F10.6	coding	11.6819	2.40262	14.1103	2.84584	363.435	354.718	376.509	1.06143	0.0860119	0.534536	1			0	0
C13F10.7	C13F10.7	coding	16.529	4.35296	15.8631	3.77954	383.353	399.93	358.487	0.896375	-0.157826	0.701655	1			0	0
C13G3.1	C13G3.1	coding	18.43	4.52477	23.1724	5.56316	265.538	254.646	281.876	1.10693	0.146569	0.570507	1			0	0
C13G3.10	C13G3.10	ncRNA	0	0	0	0	0.537134	0.895223	0	0	-Inf	0.978465	1			0	0
C13G3.2	hot-6	coding	14.3098	3.97002	11.0792	3.10133	184.903	199.499	163.009	0.817094	-0.291426	0.533704	1			0	0
C13G3.3	pptr-2	coding	43.5846	7.69051	53.1185	9.40944	1720.27	1677.73	1784.08	1.06339	0.0886733	0.747144	1			0	0
C13G3.4	C13G3.4	ncRNA	0	0	0	0	0.200604	0	0.50151	Inf	Inf	0.731055	1			0	0
C13G5.1	ceh-16	coding	10.6266	2.74409	15.6162	3.65677	90.2923	82.4635	102.036	1.23734	0.307246	0.465179	0.985445	ceh-16 encodes a homeodomain protein orthologous to Drosophila and vertebrate Engrailed proteins involved in segment and appendage development; ceh-16 is an essential gene required for proper specification and differentiation of the lateral seam cells during embryonic development; in specifying seam cell fates, CEH-16 appears to act as a transcriptional regulator, repressing expression of the eff…		0	0
C13G5.2	C13G5.2	coding	5.87287	1.44024	4.87244	1.22826	133.936	145.548	116.518	0.800545	-0.320946	0.399078	0.935947			0	0
C13G5.3	C13G5.3	ncRNA	0	0	0	0	0.200604	0	0.50151	Inf	Inf	0.731055	1			0	0
C14A11.1	tsp-6	Coding_pseudogene	13.062	3.58233	15.3645	4.10643	140.563	136.719	146.33	1.0703	0.0980143	0.821752	1			0	0
C14A11.2	C14A11.2	coding	16.9402	3.93906	22.9592	5.17367	284.426	267.253	310.187	1.16065	0.214933	0.615854	1			0	0
C14A11.3	cgef-1	coding	21.2629	4.13765	28.2333	5.54393	762.173	699.346	856.415	1.2246	0.292305	0.374261	0.91172			0	0
C14A11.5	C14A11.5	coding	0.513891	0.181655	1.31754	0.398397	26.1066	19.0395	36.7071	1.92794	0.947062	0.0575878	0.347209			0	0
C14A11.6	C14A11.6	coding	3.06215	0.751903	2.73396	0.691495	85.3845	95.703	69.9067	0.730455	-0.453134	0.20294	0.711473			0	0
C14A11.7	ssr-2	coding	13.206	2.84269	12.8553	2.76017	304.888	335.606	258.81	0.77117	-0.374878	0.162959	0.635759			0	0
C14A11.9	C14A11.9	coding	62.1072	14.156	73.7927	16.7274	1124.11	1062.35	1216.74	1.14533	0.195763	0.738199	1			0	0
C14A4.1	tag-242	coding	285.423	59.3607	381.719	77.7612	1850.48	1705.93	2067.3	1.21183	0.277188	0.289677	0.828524			0	0
C14A4.10	taf-13	coding	85.3756	16.1693	49.5241	10.146	353.406	436.054	229.434	0.52616	-0.926426	0.0043134	0.0505716	taf-13 encodes a predicted member of the transcription initiation factor IID, 18kDa subunit family with similarity to Drosophila Taf13.		0	0
C14A4.11	C14A4.11	coding	19.9367	4.33556	20.1295	3.87648	377.348	385.802	364.667	0.945217	-0.0812833	0.874298	1	C14A4.11 encodes a protein with similarity to vertebrate programmed cell death protein 10, also known as TFAR15 or CCM3, which is associated with cerebral cavernous malformations type 3 (OMIM:603285); in C. elegans, deletion mutations in C14A4.11 are associated with sterility and lethality and large-scale RNAi experiments targeting C14A4.11 result in embryonic lethality, body morphology defects, …		0	0
C14A4.12	C14A4.12	coding	21.5929	3.85607	24.6495	4.34112	921.075	933.083	903.062	0.967825	-0.0471815	0.946108	1			0	0
C14A4.13	C14A4.13	coding	1.57315	0.450222	1.435	0.430081	36.4397	39.7299	31.5043	0.792964	-0.334673	0.515176	1			0	0
C14A4.14	C14A4.14	coding	14.8109	2.97357	32.3924	5.86974	447.718	335.628	615.854	1.83493	0.875725	0.00437623	0.0511224			0	0
C14A4.15	srv-2	coding	2.40939	0.842133	2.3441	0.721298	46.4564	49.4658	41.9422	0.847903	-0.238029	0.918184	1			0	0
C14A4.2	dap-3	coding	28.6008	5.18791	40.7326	7.3023	662.363	607.033	745.358	1.22787	0.296161	0.334882	0.875229	dap-3 is an ortholog of mammalian death-associated protein 3 (DAP3), a mitochondrial ribosomal protein that promotes apoptosis.		0	0
C14A4.3	C14A4.3	coding	13.7182	2.57788	16.3987	3.03454	511.341	504.381	521.781	1.0345	0.0489296	0.840824	1			0	0
C14A4.4	crn-3	coding	18.1294	3.33827	24.168	4.26321	982.442	924.858	1068.82	1.15566	0.208712	0.517318	1	crn-3 encodes a cell death-related nuclease, homologous to the 100 kDa polymyositis/scleroderma autoantigen (PM/Scl-100), that is required for normal levels of DNA degradation during apoptosis; PM/Scl-100 is a ribonuclease component of the multiexonuclease exosome complex, which processes or degrades several types of RNAs in yeast; crn-3(RNAi) animals show retarded growth and a low penetrance of …		0	0
C14A4.5	crn-5	coding	17.5682	7.04431	24.0427	8.39303	186.598	174.031	205.45	1.18054	0.239441	0.342913	0.880522			0	0
C14A4.6	C14A4.6	coding	77.4394	17.6629	69.096	16.3325	1074.47	998.097	1189.02	1.19129	0.252525	0.509412	1			0	0
C14A4.7	C14A4.7	coding	20.473	4.42418	7.9781	2.09686	279.932	369.96	144.89	0.391637	-1.35241	0.0152728	0.135938			0	0
C14A4.8	C14A4.8	coding	0.0353707	0.0180463	0	0	0.230371	0.383951	0	0	-Inf	1	1			0	0
C14A4.9	C14A4.9	coding	0.97787	0.498913	0	0	3.89242	6.48736	0	0	-Inf	0.199249	0.704989			0	0
C14A6.1	clec-48	coding	72.3613	15.8404	33.4242	7.32643	913.725	1192.47	495.611	0.415618	-1.26667	0.000774388	0.0122452			1	0
C14A6.10	C14A6.10	Coding_pseudogene	156.17	62.5294	0	0	182.126	303.209	0.50151	0.00165401	-9.23982	2.02155e-33	5.85239e-31			1	0
C14A6.15	C14A6.15	Coding_pseudogene	1.63218	0.832745	0	0	0.405114	0.67519	0	0	-Inf	1	1			0	0
C14A6.2	C14A6.2	coding	1.89482	0.542864	2.10747	0.593557	42.5626	43.1854	41.6284	0.963946	-0.0529764	0.890614	1			0	0
C14A6.3	C14A6.3	coding	0.249144	0.111071	1.88678	0.529469	22.9602	6.64929	47.4265	7.13257	2.83442	0.0124232	0.116451			0	0
C14A6.8	C14A6.8	coding	0.0784249	0.0400127	0	0	0.179045	0.298408	0	0	-Inf	1	1			0	0
C14A6.9	C14A6.9	Coding_pseudogene	6.01304	2.61369	0	0	9.00484	15.0081	0	0	-Inf	0.000547775	0.00919635			1	0
C14B1.1	pdi-1	coding	105.657	18.7526	186.1	34.1128	3708.87	3060.79	4680.99	1.52934	0.61291	0.0348634	0.249683	pdi-1 encodes a protein disulfide isomerase; loss of function mutations in pdi-1 result in no obvious abnormalities, but animals triply mutant for three C. elegans PDI's, encoded by pdi-1, pdi-2, and pdi-3, display embryonic lethality characterized by loss of vermiform morphology after elongation, suggesting that the pdi genes function redundantly in embryonic morphogenesis; PDI-1 exhibits protei…		0	0
C14B1.10	C14B1.10	coding	12.2643	2.30919	16.2108	2.99449	476.535	447.541	520.027	1.16197	0.216567	0.549829	1			0	0
C14B1.12	C14B1.12	coding	2.10866	0.808144	1.23474	0.540735	14.3192	18.9128	7.42881	0.392792	-1.34816	0.222488	0.740912			0	0
C14B1.2	C14B1.2	coding	4.35776	1.33604	5.30474	1.55629	49.5044	48.9657	50.3125	1.0275	0.039145	0.881111	1			0	0
C14B1.3	C14B1.3	coding	17.5544	3.70173	24.4674	5.03776	416.95	382.404	468.77	1.22585	0.293782	0.27214	0.812141	This gene encodes a protein containing an F-box, a motif predicted to mediate protein-protein interactions either with homologs of yeast Skp-1p or with other proteins.		0	0
C14B1.4	wdr-5	coding	38.2552	7.66112	56.6214	11.1391	998.381	897.932	1149.06	1.27967	0.35577	0.249276	0.779707	wdr-5 encodes a WD40 repeat-containing protein that is the C. elegans ortholog of mammalian WDR5, a member of a conserved H3K4 trimethylation (H3K4me3) complex; WDR-5 functions to regulate H3K4 methylation levels and to negatively regulate adult worm lifespan; WDR-5 activity also antagonizes SynMuv transcriptional repressors; WDR-5 is broadly expressed beginning at the 20-cell stage of embryogene…		0	0
C14B1.5	dph-1	coding	18.2213	3.80852	26.3331	5.33566	445.15	406.583	503.002	1.23714	0.307014	0.241933	0.769412	dph-1 encodes an ortholog of S. cerevisiae YIL103 and human DPH2L1/OVCA1 (OMIM:603527, deleted or downregulated in ovarian tumors); DPH-1 is paralogous to S. cerevisiae DPH2/YKL191W, a protein component of diphtamide synthesis.		0	0
C14B1.6	C14B1.6	coding	14.8088	3.00973	18.276	3.40071	726.822	714.115	745.883	1.04449	0.0627929	0.794758	1			0	0
C14B1.7	C14B1.7	ncRNA and coding	2.26162	0.483311	3.14578	0.639653	162.423	151.873	178.248	1.17367	0.231025	0.791681	1			0	0
C14B1.8	C14B1.8	coding	20.9489	8.10411	12.5692	6.21534	266.623	329.953	171.629	0.520161	-0.94297	0.0450337	0.298739	C14B1.8 encodes a coiled-coil protein.		0	0
C14B1.9	C14B1.9	coding	1.91492	0.59035	2.21021	0.709981	43.6914	45.4226	41.0946	0.904716	-0.144462	0.817742	1			0	0
C14B4.2	C14B4.2	coding	3.66598	0.713556	3.95404	0.761724	409.056	422.627	388.701	0.919726	-0.120724	0.938517	1			0	0
C14B9.1	hsp-12.2	coding	2725.87	863.204	2846.27	873.408	16092.5	16708.8	15168	0.907788	-0.139573	0.802217	1	hsp-12.2 encodes a small heat-shock protein that forms heterotetramers with HSP-12.3 and has no chaperone-like activity; structurally, HSP-12.2 is mostly a beta-sheet; at least one HSP-12 (which may or may not be HSP-12.2) is ubiquitously expressed in L1 larvae, and later expressed in adult spermatids (and perhaps spermatocytes), and some adult vulval cells.		0	0
C14B9.10	C14B9.10	coding	1300.37	242.631	999.078	179.27	3384.82	3934.19	2560.77	0.650902	-0.619488	0.0938503	0.473783			0	0
C14B9.2	C14B9.2	coding	68.0077	12.1699	72.6138	13.009	2545.02	2625.72	2423.97	0.923166	-0.115338	0.732113	1			0	0
C14B9.3	C14B9.3	coding	10.771	5.26255	14.1657	5.70323	220.136	209.403	236.236	1.12814	0.173944	0.48101	0.992685			0	0
C14B9.4	plk-1	coding	15.5027	2.86261	21.5354	3.86689	707.669	655.089	786.538	1.20066	0.263825	0.368637	0.906217	plk-1 encodes a serine/threonine polo-like kinase homologous to Drosophila polo and Saccharomyces cerevisiae CDC5; during development, plk-1 functions to regulate meiotic cell cycle progression as well as embryonic cytoplasmic polarity in newly fertilized embryos and possibly germline development; specifically, plk-1 is required for meiotic nuclear envelope breakdown, polar body formation and ext…		0	0
C14B9.6	gei-8	coding	15.3516	2.99083	16.7852	3.19393	1916.33	1962.39	1847.25	0.941328	-0.0872311	0.7147	1	gei-8 encodes a novel protein highly similar to C. briggsae BP:CBP04038 that contains a glutamine/asparagine (Q/N)-rich ('prion') domain (by the algorithm of Michelitsch and Weissman) and two myb-like DNA-binding domains; interacts with GEX-3 in yeast two-hybrid assays.		0	0
C14B9.7	rpl-21	coding	4728.93	1166.02	4627.63	1139.03	34579.2	36916.1	31073.9	0.841743	-0.248548	0.32093	0.861283	rpl-21 encodes a large ribosomal subunit L21 protein; by homology, RPL-21 is predicted to function in protein biosynthesis; in C. elegans, RPL-21 activity is required for embryonic and germline development.		0	0
C14B9.8	C14B9.8	coding	9.83379	5.01724	11.7373	5.98842	844.776	826.654	871.959	1.05481	0.0769764	0.775576	1	C14B9.8 is orthologous to the human gene PHOSPHORYLASE KINASE, LIVER, ALPHA-2 SUBUNIT (PHKA2; OMIM:306000), which when mutated leads to liver glycogenosis.		0	0
C14B9.t1	C14B9.t1	tRNA	0	0	0	0	0.179045	0.298408	0	0	-Inf	1	1			0	0
C14B9.t2	C14B9.t2	tRNA	30.8002	15.7144	0	0	1.21855	1.42479	0.909177	0.638112	-0.64812	1	1			0	0
C14C10.1	C14C10.1	coding	0.140355	0.0716097	0.208274	0.106262	2.52873	2.27107	2.91522	1.28363	0.360231	0.82203	1			0	0
C14C10.2	C14C10.2	coding	8.0816	1.88578	9.49464	2.14615	195.458	194.69	196.61	1.00986	0.0141591	0.823101	1			0	0
C14C10.3	ril-2	coding	97.6437	18.0911	118.381	21.4726	4517	4503.38	4537.41	1.00756	0.0108608	0.930676	1			0	0
[truncated: 20,583 more rows]

## Sheet: Tepper comp
gene_id	public_name	coding_status	baseMean	baseMeanWT	baseMeanDAF16	foldChange	log2FoldChange	pval	padj		Rank	Transcript	Gene	Locus	WormBase Gene ID	Available Experiments	Experiments Up	Experiments Down	Voting Score	t-value	p-value	FDR		Class I FDR0.05	Class II FDR0.05		Down Padj<0.05	Up Padj0.05		Class I AND Down	Class II AND Up		Class I AND Up	Class II AND Down
2L52.1	2L52.1	coding	267.841	351.314	142.632	0.405995	-1.30047	0.000190524	0.00366702		2258	2L52.1	2L52.1	2L52.1	WBGene00007063	30	23	7	6.43238	2.15004	0.0157759	0.134745		0	0		1	0		0	0		0	0
2RSSE.1	2RSSE.1	coding	290.476	289.896	291.346	1.005	0.00719869	0.992983	1		8981	2RSSE.1	2RSSE.1	2RSSE.1	WBGene00007064	15	8	7	0.43998	0.123278	0.450944	0.968366		0	0		0	0		0	0		0	0
3R5.1	pot-3	coding	56.6532	63.1991	46.8342	0.741058	-0.432342	0.340382	0.87904		-5432	3R5.1	3R5.1	3R5.1	WBGene00007065	45	17	28	-2.99367	-1.03972	0.149236	0.529853		0	0		0	0		0	0		0	0
4R79.1	nas-6	coding	36.9737	19.7637	62.7887	3.17697	1.66765	0.00180716	0.0251587		7346	4R79.1a	nas-6	4R79.1a	WBGene00003525	26	15	11	1.62631	0.492419	0.311212	0.817047		0	0		0	1		0	0		0	0
4R79.2	4R79.2	coding	148.942	169.93	117.459	0.691223	-0.532777	0.317084	0.857289		1907	4R79.2	4R79.2	4R79.2	WBGene00007067	23	16	7	6.21913	2.40584	0.00806762	0.0815899		0	0		0	0		0	0		0	0
6R55.2	6R55.2	coding	4.52332	6.93275	0.909177	0.131142	-2.93079	0.455868	0.981597		1687	6R55.2	6R55.2	6R55.2	WBGene00007069	31	23	8	7.8388	2.60283	0.00462284	0.0528489		0	0		0	0		0	0		0	0
AC3.1	sri-20	coding	7.73477	10.2791	3.91824	0.381184	-1.39144	0.551458	1		-4795	AC3.1	sri-20	AC3.1	WBGene00005532	42	20	22	-3.53524	-1.22735	0.109846	0.441813		0	0		0	0		0	0		0	0
AC3.10	spe-10	coding	12.6397	14.4204	9.96865	0.691289	-0.53264	0.603037	1		-4697	AC3.10	spe-10	AC3.10	WBGene00004964	36	14	22	-3.40324	-1.25747	0.104291	0.428223		0	0		0	0		0	0		0	0
AC3.3	abu-1	coding	8.40541	14.009	0	0	-Inf	0.123546	0.555403		-7456	AC3.3	abu-1	AC3.3	WBGene00000024	36	18	18	-1.09256	-0.506908	0.30611	0.791796		0	0		0	0		0	0		0	0
AC3.4	pqn-2	coding	7.7143	12.8572	0	0	-Inf	0.110834	0.524572		-5650	AC3.4	pqn-2	AC3.4	WBGene00004098	27	12	15	-2.26724	-0.982036	0.163041	0.556533		0	0		0	0		0	0		0	0
AC3.5	AC3.5	coding	861.803	906.322	795.025	0.877199	-0.189023	0.834468	1		571	AC3.5.2	AC3.5.2	AC3.5	WBGene00007071	41	32	9	15.5491	4.57051	2.43273e-06	8.21675e-05		1	0		0	0		0	0		0	0
AC3.6	col-151	coding	25.5238	23.3121	28.8414	1.23719	0.307063	0.890913	1		-5895	AC3.6	col-151	AC3.6	WBGene00000724	34	11	23	-2.29181	-0.913754	0.180423	0.59027		0	0		0	0		0	0		0	0
AC3.7	ugt-1	coding	18.4278	24.3391	9.56099	0.392825	-1.34804	0.0847215	0.443565		903	AC3.7	ugt-1	AC3.7	WBGene00007072	40	28	12	12.6454	3.7365	9.33002e-05	0.00199268		1	0		0	0		0	0		0	0
AC3.8	ugt-2	coding	609.285	440.728	862.12	1.95612	0.967998	0.000498735	0.00849958		3142	AC3.8	ugt-2	AC3.8	WBGene00007073	43	24	19	6.26607	1.69621	0.0449234	0.275745		0	0		0	1		0	0		0	0
AC7.1	tag-49	coding	133.954	127.354	143.855	1.12957	0.175772	0.588354	1		1671	AC7.1a	tag-49	AC7.1a	WBGene00006428	44	30	14	9.49277	2.62105	0.00438293	0.050586		0	0		0	0		0	0		0	0
AC7.2	soc-2	coding	1617.17	1476.54	1828.12	1.2381	0.308133	0.228469	0.747917		6642	AC7.2a.1	soc-2	AC7.2a	WBGene00004929	39	25	14	2.60654	0.655227	0.256161	0.7438		0	0		0	0		0	0		0	0
AC7.3	AC7.3	coding	0.564275	0	1.41069	Inf	Inf	0.470304	0.986345		9311	AC7.3	AC7.3	AC7.3	WBGene00014997	46	25	21	0.78119	0.0526408	0.479009	0.992178		0	0		0	0		0	0		0	0
AC8.10	AC8.10	coding	626.476	1044.13	0	0	-Inf	1.575e-15	1.41131e-13		-9242	AC8.10	AC8.10	AC8.10	WBGene00043988	13	8	5	-0.036948	-0.111323	0.45568	0.950903		0	0		1	0		0	0		0	0
AC8.11	AC8.11	coding	210.4	350.667	0	0	-Inf	1.02225e-19	1.31905e-17		4991	AC8.11	AC8.11	AC8.11	WBGene00043989	22	15	7	2.85764	1.06856	0.142634	0.551161		0	0		1	0		0	0		0	0
AC8.12	AC8.12	coding	60.2154	100.359	0	0	-Inf	9.1111e-18	9.7506e-16		-7748	AC8.12	AC8.12	AC8.12	WBGene00043990	19	7	12	-0.7402	-0.441396	0.329463	0.820086		0	0		1	0		0	0		0	0
AC8.3	AC8.3	coding	626.476	1044.13	0	0	-Inf	1.575e-15	1.41131e-13		8216	AC8.3	AC8.3	AC8.3	WBGene00007075	19	12	7	0.911392	0.297062	0.38321	0.899535		0	0		1	0		0	0		0	0
AC8.4	AC8.4	coding	210.4	350.667	0	0	-Inf	1.02225e-19	1.31905e-17		4584	AC8.4	AC8.4	AC8.4	WBGene00007076	30	21	9	3.72914	1.18816	0.117386	0.493871		0	0		1	0		0	0		0	0
AC8.7	AC8.7	coding	60.2154	100.359	0	0	-Inf	9.1111e-18	9.7506e-16		-8254	AC8.7	AC8.7	AC8.7	WBGene00007079	21	9	12	-0.4989	-0.328285	0.371348	0.867679		0	0		1	0		0	0		0	0
AH10.1	acs-10	coding	10.6316	12.2858	8.1503	0.663392	-0.592067	0.596671	1		6139	AH10.1	acs-10	AH10.1	WBGene00007082	39	21	18	2.98266	0.772607	0.219878	0.690757		0	0		0	0		0	0		0	0
AH10.2	AH10.2	coding	4.27639	6.1243	1.50453	0.245666	-2.02523	0.357323	0.896383		-3324	AH10.2	AH10.2	AH10.2	WBGene00007083	37	16	21	-4.9315	-1.73419	0.0414422	0.240449		0	0		0	0		0	0		0	0
AH10.3	AH10.3	coding	6.03522	7.78087	3.41673	0.439119	-1.18732	0.644341	1		5604	AH10.3	AH10.3	AH10.3	WBGene00007084	33	19	14	3.11029	0.909674	0.181497	0.624617		0	0		0	0		0	0		0	0
AH10.4	AH10.4	coding	4.17004	3.39746	5.32893	1.5685	0.64939	0.58327	1		9249	AH10.4	AH10.4	AH10.4	WBGene00007085	45	22	23	0.815706	0.0670274	0.47328	0.986883		0	0		0	0		0	0		0	0
AH6.1	gcy-1	coding	0.202557	0.337595	0	0	-Inf	1	1		-8765	AH6.1	gcy-1	AH6.1	WBGene00001528	34	19	15	-0.21394	-0.219242	0.413231	0.909249		0	0		0	0		0	0		0	0
AH6.10	sra-6	coding	56.6049	57.1846	55.7353	0.974654	-0.0370374	0.884146	1		-5823	AH6.10	sra-6	AH6.10	WBGene00005032	31	11	20	-2.25658	-0.93096	0.175937	0.58271		0	0		0	0		0	0		0	0
AH6.11	sra-7	coding	0.657901	0.490383	0.909177	1.85401	0.890652	1	1		2136	AH6.11	sra-7	AH6.11	WBGene00005033	30	22	8	6.65548	2.22943	0.0128927	0.116409		0	0		0	0		0	0		0	0
AH6.14	sra-9	coding	2.33587	2.55576	2.00604	0.78491	-0.3494	1	1		-6883	AH6.14	sra-9	AH6.14	WBGene00005035	36	17	19	-1.5101	-0.642535	0.260263	0.729251		0	0		0	0		0	0		0	0
AH6.2	sfxn-1.1	coding	1.10699	0.298408	2.31986	7.77415	2.95868	0.445324	0.973123		7081	AH6.2	sfxn-1.1	AH6.2	WBGene00007080	43	25	18	2.39255	0.544951	0.292894	0.797733		0	0		0	0		0	0		0	0
AH6.3	AH6.3	coding	0.874483	0.788791	1.00302	1.27159	0.346636	0.863945	1		7215	AH6.3	AH6.3	AH6.3	WBGene00007081	40	25	15	2.19763	0.516971	0.302588	0.808831		0	0		0	0		0	0		0	0
AH6.5	mex-6	coding	152.876	158.208	144.878	0.915742	-0.126987	0.821468	1		-6385	AH6.5	mex-6	AH6.5	WBGene00003231	46	22	24	-2.07409	-0.767843	0.22129	0.668411		0	0		0	0		0	0		0	0
AH6.6	sra-2	coding	0.115185	0.191975	0	0	-Inf	1	1		-6644	AH6.6	sra-2	AH6.6	WBGene00005028	34	13	21	-1.65768	-0.701801	0.241402	0.700733		0	0		0	0		0	0		0	0
AH6.7	sra-3	coding	1.0395	1.12639	0.909177	0.807163	-0.309068	1	1		3268	AH6.7	sra-3	AH6.7	WBGene00005029	36	22	14	5.53556	1.64607	0.0498751	0.294336		0	0		0	0		0	0		0	0
AH9.1	AH9.1	coding	131.431	134.706	126.519	0.939224	-0.0904584	0.846338	1		3632	AH9.1	AH9.1	AH9.1	WBGene00014998	31	19	12	4.69939	1.50391	0.0663018	0.352064		0	0		0	0		0	0		0	0
AH9.2	crn-4	coding	55.2523	38.0882	80.9984	2.1266	1.08855	0.0851353	0.444898		5470	AH9.2	crn-4	AH9.2	WBGene00000797	29	13	16	2.97786	0.941277	0.173281	0.610951		0	0		0	0		0	0		0	0
AH9.3	AH9.3	coding	80.9522	95.1709	59.6242	0.626497	-0.674621	0.0724599	0.402216		-1529	AH9.3	AH9.3	AH9.3	WBGene00014999	40	14	26	-8.47043	-2.77045	0.00279895	0.0353045		0	1		0	0		0	0		0	0
AH9.4	AH9.4	coding	107.424	102.426	114.92	1.12197	0.166038	0.550681	1		4045	AH9.4	AH9.4	AH9.4	WBGene00015000	25	17	8	3.79797	1.35373	0.0879121	0.419153		0	0		0	0		0	0		0	0
AH9.7	AH9.7	coding	14.1169	10.8427	19.0281	1.75492	0.811409	0.337921	0.876174		3631	AH9.7	AH9.7	AH9.7	WBGene00175029	31	19	12	4.69939	1.50391	0.0663018	0.352161		0	0		0	0		0	0		0	0
B0001.1	lin-24	coding	1233.79	1208.12	1272.29	1.05312	0.0746697	0.636957	1		7029	B0001.1	lin-24	B0001.1	WBGene00003010	37	19	18	2.23586	0.562265	0.286968	0.787375		0	0		0	0		0	0		0	0
B0001.2	B0001.2	coding	120.328	119.65	121.345	1.01417	0.0202937	0.830454	1		-1224	B0001.2	B0001.2	B0001.2	WBGene00007087	44	14	30	-9.8165	-3.05229	0.00113551	0.0178917		0	1		0	0		0	0		0	0
B0001.3	B0001.3	coding	732.638	799.647	632.125	0.790505	-0.339153	0.317951	0.858399		-4448	B0001.3b	B0001.3b	B0001.3b	WBGene00007088	35	17	18	-3.58268	-1.33014	0.091736	0.397756		0	0		0	0		0	0		0	0
B0001.4	B0001.4	coding	630.154	633.166	625.638	0.988111	-0.0172554	0.958739	1		-9526	B0001.4	B0001.4	B0001.4	WBGene00007089	42	18	24	0.375035	-0.0514141	0.479498	0.970774		0	0		0	0		0	0		0	0
B0001.5	B0001.5	coding	750.74	762.331	733.354	0.96199	-0.0559067	0.703793	1		8746	B0001.5	B0001.5	B0001.5	WBGene00007090	44	29	15	1.18846	0.181126	0.428135	0.944089		0	0		0	0		0	0		0	0
B0001.6	B0001.6	coding	6675.49	6377.69	7122.18	1.11673	0.159283	0.552795	1		1190	B0001.6.1	B0001.6.1	B0001.6	WBGene00007091	43	29	14	11.3602	3.21024	0.000663123	0.0107471		1	0		0	0		0	0		0	0
B0001.7	B0001.7	coding	214.646	201.173	234.854	1.16742	0.223327	0.459032	0.981932		-4647	B0001.7	B0001.7	B0001.7	WBGene00007092	42	16	26	-3.68081	-1.27112	0.101842	0.422666		0	0		0	0		0	0		0	0
B0001.8	B0001.8	coding	568.781	533.972	620.995	1.16297	0.217816	0.453478	0.979716		7748	B0001.8.1	B0001.8.1	B0001.8	WBGene00007093	21	11	10	1.21225	0.399459	0.344778	0.858206		0	0		0	0		0	0		0	0
B0019.1	amx-2	coding	735.341	573.116	978.679	1.70765	0.772008	0.013941	0.126783		3835	B0019.1	amx-2	B0019.1	WBGene00000138	37	23	14	4.95878	1.4347	0.0756859	0.38062		0	0		0	0		0	0		0	0
B0019.2	B0019.2	coding	453.804	458.81	446.296	0.972726	-0.0398953	0.929057	1		2281	B0019.2	B0019.2	B0019.2	WBGene00007094	24	15	9	5.67748	2.13453	0.0163996	0.13866		0	0		0	0		0	0		0	0
B0024.1	col-149	coding	77.7603	97.9398	47.4911	0.484901	-1.04424	0.0261436	0.204344		-562	B0024.1	col-149	B0024.1	WBGene00000722	44	12	32	-13.5447	-4.14768	1.67929e-05	0.000576278		0	1		0	0		0	0		0	0
B0024.10	B0024.10	coding	422.496	424.499	419.493	0.988207	-0.0171153	0.949402	1		-2693	B0024.10.2	B0024.10.2	B0024.10	WBGene00007100	46	14	32	-6.46227	-2.02881	0.0212387	0.152101		0	0		0	0		0	0		0	0
B0024.11	B0024.11	coding	604.936	611.99	594.353	0.971181	-0.0421883	0.855025	1		-3396	B0024.11	B0024.11	B0024.11	WBGene00007101	44	16	28	-5.2382	-1.70712	0.0438999	0.249309		0	0		0	0		0	0		0	0
B0024.12	gna-1	coding	63.7473	64.7618	62.2256	0.960839	-0.0576334	0.984675	1		-3162	B0024.12	gna-1	B0024.12	WBGene00001646	42	16	26	-5.46545	-1.80782	0.0353175	0.215412		0	0		0	0		0	0		0	0
B0024.13	B0024.13	coding	361.081	333.88	401.881	1.20367	0.267438	0.495704	1		-5905	B0024.13a	B0024.13a	B0024.13a	WBGene00007102	45	18	27	-2.55034	-0.910915	0.18117	0.591709		0	0		0	0		0	0		0	0
B0024.14	crm-1	coding	3877.18	3738.65	4084.97	1.09263	0.127807	0.886571	1		-188	B0024.14b	crm-1	B0024.14b	WBGene00007103	37	7	30	-18.1617	-5.9732	1.16326e-09	1.19333e-07		0	1		0	0		0	0		0	0
B0024.15	B0024.15	coding	134.656	127.771	144.984	1.13472	0.182333	0.599555	1		-7418	B0024.15.1	B0024.15.1	B0024.15	WBGene00007104	43	14	29	-1.17375	-0.514993	0.303279	0.788493		0	0		0	0		0	0		0	0
B0024.2	col-150	coding	165.419	186.044	134.481	0.722849	-0.468233	0.173914	0.657173		2187	B0024.2	col-150	B0024.2	WBGene00000723	37	25	12	7.32925	2.19421	0.0141101	0.12443		0	0		0	0		0	0		0	0
B0024.3	B0024.3	coding	201.22	169.662	248.556	1.46501	0.550911	0.0959469	0.480181		4114	B0024.3	B0024.3	B0024.3	WBGene00007096	4	3	1	1.41563	1.32882	0.091954	0.431071		0	0		0	0		0	0		0	0
B0024.4	B0024.4	coding	569.011	412.815	803.306	1.94592	0.960456	0.115678	0.537365		-109	B0024.4	B0024.4	B0024.4	WBGene00007097	27	3	24	-18.6709	-7.13465	4.85167e-13	8.58435e-11		0	1		0	0		0	0		0	0
B0024.6	gcy-6	coding	35.2845	48.609	15.2976	0.314707	-1.66792	0.00771039	0.0804195		-4834	B0024.6	gcy-6	B0024.6	WBGene00001533	31	14	17	-3.05914	-1.21189	0.112777	0.449943		0	0		0	0		0	0		0	0
B0024.8	che-12	coding	499.298	457.522	561.963	1.22828	0.296634	0.215473	0.73184		7970	B0024.8	che-12	B0024.8	WBGene00000491	36	17	19	1.55025	0.351542	0.362591	0.877406		0	0		0	0		0	0		0	0
B0024.9	trx-2	coding	567.226	712.69	349.029	0.489735	-1.02993	0.00294253	0.0373809		7534	B0024.9	trx-2	B0024.9	WBGene00007099	46	23	23	2.16566	0.450477	0.326183	0.834984		0	0		1	0		0	0		0	0
B0025.1	vps-34	coding	1914.71	1803.89	2080.94	1.15358	0.206123	0.363111	0.901505		-1755	B0025.1a.1	vps-34	B0025.1a	WBGene00006932	46	14	32	-8.45984	-2.60283	0.00462292	0.0508021		0	0		0	0		0	0		0	0
B0025.2	csn-2	coding	1368.7	1292.74	1482.63	1.14689	0.197728	0.369439	0.907117		-3203	B0025.2.3	csn-2	B0025.2	WBGene00000814	43	19	24	-5.46138	-1.78932	0.0367813	0.221469		0	0		0	0		0	0		0	0
B0025.4	B0025.4	coding	176.822	194.014	151.034	0.77847	-0.361287	0.303514	0.845986		-9268	B0025.4	B0025.4	B0025.4	WBGene00015001	43	22	21	0.202844	-0.105854	0.457849	0.952749		0	0		0	0		0	0		0	0
B0034.1	B0034.1	coding	168.126	136.659	215.328	1.57566	0.655955	0.044362	0.295547		1988	B0034.1	B0034.1	B0034.1	WBGene00015002	43	29	14	8.45641	2.3472	0.00945758	0.0917499		0	0		0	0		0	0		0	0
B0034.2	B0034.2	coding	0.405114	0.67519	0	0	-Inf	1	1		2614	B0034.2	B0034.2	B0034.2	WBGene00015003	33	21	12	6.11604	1.92943	0.0268388	0.198016		0	0		0	0		0	0		0	0
B0034.3	casy-1	coding	11468.1	9727.49	14079	1.44734	0.533408	0.0504779	0.32028		5864	B0034.3a	casy-1	B0034.3a	WBGene00000403	46	25	21	3.52637	0.841485	0.200038	0.657902		0	0		0	0		0	0		0	0
B0034.4	B0034.4	coding	28.3021	29.7824	26.0816	0.875738	-0.191428	0.650396	1		-8565	B0034.4	B0034.4	B0034.4	WBGene00015004	30	13	17	-0.343532	-0.261011	0.397042	0.894029		0	0		0	0		0	0		0	0
B0034.5	B0034.5	coding	64.8279	62.8224	67.8361	1.07981	0.110774	0.794851	1		-7597	B0034.5	B0034.5	B0034.5	WBGene00015005	36	16	20	-0.988268	-0.473031	0.318095	0.807528		0	0		0	0		0	0		0	0
B0035.1	B0035.1	coding	1406.63	1385.05	1439.01	1.03896	0.0551389	0.907133	1		-3468	B0035.1b	B0035.1b	B0035.1b	WBGene00007105	45	19	26	-5.18742	-1.67707	0.0467644	0.260063		0	0		0	0		0	0		0	0
B0035.10	his-45	coding	15.0537	25.0896	0	0	-Inf	0.00395857	0.0471956		2170	B0035.10	his-45	B0035.10	WBGene00001919	37	25	12	7.36071	2.20429	0.0137519	0.122221		0	0		1	0		0	0		0	0
B0035.11	B0035.11	coding	623.815	707.91	497.673	0.703017	-0.508369	0.188293	0.683357		-6943	B0035.11	B0035.11	B0035.11	WBGene00007110	46	18	28	-1.58625	-0.627659	0.265114	0.736423		0	0		0	0		0	0		0	0
B0035.12	B0035.12	coding	803.481	764.241	862.339	1.12836	0.174227	0.557682	1		-3104	B0035.12.1	B0035.12.1	B0035.12	WBGene00007111	46	20	26	-5.7695	-1.82974	0.0336443	0.209041		0	0		0	0		0	0		0	0
B0035.13	B0035.13	coding	1247.19	699.397	2068.87	2.95808	1.56466	5.69978e-08	2.21146e-06		-1689	B0035.13	B0035.13	B0035.13	WBGene00007112	44	18	26	-8.39882	-2.63576	0.00419747	0.0479292		0	1		0	1		0	1		0	0
B0035.14	dnj-1	coding	802.527	798.202	809.015	1.01355	0.0194124	0.819587	1		-4138	B0035.14.1	dnj-1	B0035.14	WBGene00001019	46	19	27	-4.40632	-1.43802	0.0752136	0.350548		0	0		0	0		0	0		0	0
B0035.15	B0035.15	coding	198.264	217.568	169.309	0.778188	-0.36181	0.282168	0.821019		-6761	B0035.15	B0035.15	B0035.15	WBGene00007113	41	18	23	-1.67232	-0.671243	0.251033	0.71608		0	0		0	0		0	0		0	0
B0035.16	B0035.16	coding	96.1022	94.2151	98.9328	1.05007	0.0704901	0.780988	1		-9364	B0035.16	B0035.16	B0035.16	WBGene00007114	43	21	22	0.266332	-0.0869843	0.465342	0.958414		0	0		0	0		0	0		0	0
B0035.2	dnj-2	coding	152.491	170.581	125.357	0.734886	-0.444408	0.362505	0.901353		-3562	B0035.2	dnj-2	B0035.2	WBGene00001020	46	18	28	-5.11402	-1.64139	0.0503588	0.272661		0	0		0	0		0	0		0	0
B0035.3	B0035.3	coding	183.976	184.351	183.413	0.99491	-0.00736206	0.895392	1		-2609	B0035.3	B0035.3	B0035.3	WBGene00007106	45	15	30	-6.53887	-2.06971	0.0192397	0.142222		0	0		0	0		0	0		0	0
B0035.4	pfd-4	coding	443.916	497.372	363.731	0.731306	-0.451453	0.17537	0.659397		-7573	B0035.4.1	pfd-4	B0035.4	WBGene00007107	44	22	22	-1.0597	-0.479417	0.315821	0.804294		0	0		0	0		0	0		0	0
B0035.5	gspd-1	coding	1217.94	1323.21	1060.03	0.801108	-0.319931	0.233233	0.755557		7146	B0035.5.1	B0035.5.1	B0035.5	WBGene00007108	44	23	21	2.38367	0.532296	0.297261	0.802263		0	0		0	0		0	0		0	0
B0035.6	B0035.6	coding	190.473	199.921	176.301	0.881851	-0.181394	0.570836	1		3960	B0035.6	B0035.6	B0035.6	WBGene00007109	46	27	19	5.42398	1.38677	0.0827552	0.403035		0	0		0	0		0	0		0	0
B0035.7	his-47	coding	55.9751	93.2918	0	0	-Inf	8.32367e-17	8.39093e-15		5846	B0035.7	his-47	B0035.7	WBGene00001921	37	21	16	3.12743	0.847927	0.198239	0.653993		0	0		1	0		0	0		0	0
B0035.8	his-48	coding	39.2557	65.4261	0	0	-Inf	2.2093e-07	7.83176e-06		9071	B0035.8	his-48	B0035.8	WBGene00001922	37	19	18	0.804362	0.103607	0.458741	0.975336		0	0		1	0		0	0		0	0
B0035.9	his-46	coding	13.7349	22.8915	0	0	-Inf	1.22554e-05	0.000317362		-6779	B0035.9	his-46	B0035.9	WBGene00001920	46	19	27	-1.72316	-0.667001	0.252386	0.718028		0	0		1	0		0	0		0	0
B0041.1	B0041.1	coding	1.54574	0.298408	3.41673	11.4499	3.51726	0.160103	0.628658		-8274	B0041.1	B0041.1	B0041.1	WBGene00015006	34	17	17	-0.52668	-0.323773	0.373055	0.86956		0	0		0	0		0	0		0	0
B0041.2	ain-2	coding	3872.97	3165.81	4933.7	1.55843	0.640092	0.0303136	0.226171		-1542	B0041.2a.1	B0041.2a.1	B0041.2a	WBGene00015007	42	14	28	-8.63299	-2.76039	0.00288665	0.0361038		0	1		0	0		0	0		0	0
B0041.3	B0041.3	coding	176.521	210.419	125.674	0.597258	-0.743573	0.0326813	0.238211		8792	B0041.3	B0041.3	B0041.3	WBGene00015008	45	22	23	1.16793	0.16936	0.432757	0.949289		0	0		0	0		0	0		0	0
B0041.4	rpl-4	coding	112587	89657.2	146981	1.63936	0.713134	0.0281182	0.214982		6132	B0041.4.1	rpl-4	B0041.4	WBGene00004415	36	18	18	2.85328	0.774798	0.21923	0.689508		0	0		0	0		0	0		0	0
B0041.5	B0041.5	coding	575.092	584.454	561.051	0.959958	-0.0589571	0.896649	1		-2513	B0041.5	B0041.5	B0041.5	WBGene00015009	44	15	29	-6.6272	-2.11523	0.0172052	0.132041		0	0		0	0		0	0		0	0
B0041.6	ptps-1	coding	62.7376	81.9292	33.9503	0.414387	-1.27095	0.00462577	0.0536489		-7020	B0041.6a	ptps-1	B0041.6a	WBGene00015010	41	20	21	-1.47424	-0.610952	0.270616	0.743461		0	0		0	0		0	0		0	0
B0041.7	xnp-1	coding	1756.47	1876.86	1575.9	0.83965	-0.25214	0.429201	0.96063		-2296	B0041.7	xnp-1	B0041.7	WBGene00006961	43	13	30	-6.9918	-2.24418	0.0124103	0.104244		0	0		0	0		0	0		0	0
B0041.8	B0041.8	coding	363.228	341.876	395.256	1.15614	0.209314	0.324231	0.864459		-1312	B0041.8.1	B0041.8.1	B0041.8	WBGene00015011	31	9	22	-8.06824	-2.96528	0.00151203	0.0222264		0	1		0	0		0	0		0	0
B0047.1	bath-20	coding	17.9081	22.8667	10.4702	0.457879	-1.12696	0.178859	0.667159		2147	B0047.1b	bath-20	B0047.1b	WBGene00015012	46	37	9	8.33208	2.22244	0.0131269	0.117916		0	0		0	0		0	0		0	0
B0047.2	btb-3	coding	9.39491	9.6811	8.96563	0.926097	-0.110765	0.8955	1		5927	B0047.2	btb-3	B0047.2	WBGene00015013	36	21	15	3.01361	0.826877	0.204153	0.664299		0	0		0	0		0	0		0	0
B0047.3	bath-24	coding	37.9082	47.13	24.0755	0.510833	-0.969078	0.0538794	0.333947		1755	B0047.3	bath-24	B0047.3	WBGene00015014	44	26	18	9.21734	2.54013	0.00554062	0.0608868		0	0		0	0		0	0		0	0
B0047.4	math-1	coding	0.460741	0.767902	0	0	-Inf	0.965501	1		7513	B0047.4	math-1	B0047.4	WBGene00015015	34	21	13	1.80661	0.456108	0.324156	0.832114		0	0		0	0		0	0		0	0
B0198.1	tsp-20	coding	113.969	89.1556	151.19	1.6958	0.761963	0.0325846	0.237582		8417	B0198.1	tsp-20	B0198.1	WBGene00006646	42	24	18	1.37494	0.249286	0.40157	0.920123		0	0		0	0		0	0		0	0
B0198.2	B0198.2	coding	171.07	170.779	171.505	1.00425	0.0061249	0.849248	1		9277	B0198.2	B0198.2	B0198.2	WBGene00007115	37	20	17	0.670796	0.0608115	0.475755	0.989049		0	0		0	0		0	0		0	0
B0198.3	B0198.3	ncRNA and coding	450.15	375.517	562.098	1.49686	0.581942	0.0719009	0.400539		6549	B0198.3a	B0198.3a	B0198.3a	WBGene00007116	32	22	10	2.3817	0.677238	0.249128	0.73365		0	0		0	0		0	0		0	0
B0205.1	B0205.1	coding	458.813	445.485	478.806	1.0748	0.104066	0.802959	1		-869	B0205.1a	B0205.1a	B0205.1a	WBGene00015017	46	11	35	-11.4885	-3.47313	0.000257216	0.00570849		0	1		0	0		0	0		0	0
B0205.10	B0205.10	coding	0.315789	0.191975	0.50151	2.61237	1.38536	0.86029	1		-3641	B0205.10.1	B0205.10.1	B0205.10	WBGene00015024	43	17	26	-4.86604	-1.61238	0.0534391	0.283062		0	0		0	0		0	0		0	0
B0205.11	B0205.11	coding	821.097	796.529	857.949	1.07711	0.107165	0.673663	1		-1654	B0205.11	B0205.11	B0205.11	WBGene00015025	22	5	17	-6.14028	-2.67023	0.00379001	0.0441924		0	1		0	0		0	0		0	0
B0205.2	srz-85	coding	16.6242	16.2964	17.1159	1.05029	0.0707883	0.920849	1		7883	B0205.2a	srz-85	B0205.2a	WBGene00015018	29	16	13	1.38666	0.365404	0.357405	0.874402		0	0		0	0		0	0		0	0
B0205.3	rpn-10	coding	1160.53	1332.16	903.094	0.677917	-0.56082	0.0683597	0.38853		-5080	B0205.3.1	rpn-10	B0205.3	WBGene00004466	42	22	20	-3.24152	-1.13902	0.127348	0.483472		0	0		0	0		0	0		0	0
B0205.4	B0205.4	coding	23.3741	21.1506	26.7092	1.26281	0.336636	0.747728	1		907	B0205.4	B0205.4	B0205.4	WBGene00015019	32	24	8	11.2381	3.72853	9.63007e-05	0.00204769		1	0		0	0		0	0		0	0
B0205.5	B0205.5	coding	1.67999	2.46564	0.50151	0.2034	-2.29761	0.741606	1		-9385	B0205.5	B0205.5	B0205.5	WBGene00015020	38	23	15	0.230546	-0.0832938	0.466809	0.959284		0	0		0	0		0	0		0	0
B0205.6	B0205.6	coding	576.469	549.878	616.355	1.12089	0.16465	0.533589	1		-1267	B0205.6	B0205.6	B0205.6	WBGene00015021	44	11	33	-9.66862	-3.00884	0.00131122	0.0199591		0	1		0	0		0	0		0	0
B0205.7	kin-3	coding	2888.86	2710.85	3155.88	1.16417	0.219298	0.64259	1		-5052	B0205.7	kin-3	B0205.7	WBGene00002191	46	16	30	-3.38663	-1.14501	0.126103	0.481397		0	0		0	0		0	0		0	0
B0205.8	B0205.8	coding	146.941	187.014	86.8319	0.464306	-1.10685	0.00551063	0.0616628		-4669	B0205.8	B0205.8	B0205.8	WBGene00015022	44	16	28	-3.73252	-1.26473	0.102984	0.425391		0	0		0	0		0	0		0	0
B0205.9	B0205.9	coding	279.641	263.647	303.632	1.15166	0.203715	0.447164	0.974751		-1331	B0205.9	B0205.9	B0205.9	WBGene00015023	45	13	32	-9.54666	-2.94357	0.00162226	0.0235063		0	1		0	0		0	0		0	0
B0207.1	B0207.1	coding	26.731	6.64212	56.8644	8.56118	3.09781	3.78903e-07	1.30427e-05		-9427	B0207.1	B0207.1	B0207.1	WBGene00015026	37	17	20	0.249782	-0.0740833	0.470472	0.962504		0	0		0	1		0	0		0	0
B0207.10	B0207.10	coding	50.2637	44.7761	58.4951	1.30639	0.385587	0.331975	0.872274		-5710	B0207.10	B0207.10	B0207.10	WBGene00015033	37	17	20	-2.53634	-0.966769	0.16683	0.563481		0	0		0	0		0	0		0	0
B0207.11	B0207.11	coding	2.44959	2.13917	2.91522	1.36278	0.446552	0.701474	1		-1663	B0207.11	B0207.11	B0207.11	WBGene00015034	43	12	31	-8.38439	-2.65808	0.0039294	0.0455697		0	1		0	0		0	0		0	0
B0207.12	avr-14	coding	1508.56	1407.15	1660.67	1.18016	0.238986	0.305327	0.847749		-3226	B0207.12b	avr-14	B0207.12b	WBGene00000232	43	15	28	-5.41504	-1.77555	0.0379033	0.226598		0	0		0	0		0	0		0	0
B0207.2	B0207.2	coding	102.133	104.579	98.4635	0.941523	-0.086932	0.771894	1		898	B0207.2	B0207.2	B0207.2	WBGene00015027	36	27	9	12.0087	3.74869	8.8879e-05	0.00190882		1	0		0	0		0	0		0	0
B0207.3	gpa-14	coding	206.67	212.999	197.176	0.925715	-0.11136	0.834746	1		-4430	B0207.3a	gpa-14	B0207.3a	WBGene00001676	35	17	18	-3.6064	-1.33795	0.0904556	0.393798		0	0		0	0		0	0		0	0
B0207.4	air-2	coding	140.621	151.591	124.167	0.819089	-0.287908	0.584542	1		-430	B0207.4	air-2	B0207.4	WBGene00000099	46	13	33	-15.3545	-4.58406	2.28019e-06	0.000102269		0	1		0	0		0	0		0	0
B0207.5	B0207.5	coding	2.34542	2.6968	1.81835	0.674264	-0.568615	0.852401	1		-5596	B0207.5	B0207.5	B0207.5	WBGene00015028	37	16	21	-2.6357	-0.998605	0.158993	0.547952		0	0		0	0		0	0		0	0
B0207.6	B0207.6	coding	265.868	269.594	260.279	0.965447	-0.0507312	0.995969	1		-2616	B0207.6	B0207.6	B0207.6	WBGene00015029	44	16	28	-6.46076	-2.06633	0.0193988	0.143014		0	0		0	0		0	0		0	0
B0207.7	B0207.7	coding	1.84385	2.13262	1.41069	0.661481	-0.596228	0.880343	1		-2663	B0207.7	B0207.7	B0207.7	WBGene00015030	32	13	19	-5.51328	-2.0428	0.0205359	0.148725		0	0		0	0		0	0		0	0
B0207.9	B0207.9	coding	0.200604	0	0.50151	Inf	Inf	0.731055	1		-4024	B0207.9	B0207.9	B0207.9	WBGene00015032	40	19	21	-4.27471	-1.47752	0.0697686	0.334383		0	0		0	0		0	0		0	0
B0212.1	otpl-1	coding	67.3975	62.1505	75.2679	1.21106	0.276269	0.747293	1		-9577	B0212.1	otpl-1	B0212.1	WBGene00015035	45	23	22	0.4476	-0.039919	0.484079	0.97483		0	0		0	0		0	0		0	0
B0212.2	sre-5	coding	37.8168	32.4328	45.8927	1.41501	0.500812	0.260218	0.796347		2439	B0212.2	sre-5	B0212.2	WBGene00015036	36	27	9	6.72115	2.03117	0.0211187	0.166993		0	0		0	0		0	0		0	0
B0212.3	B0212.3	coding	179.384	240.71	87.395	0.363072	-1.46167	0.000298582	0.0054242		-578	B0212.3	B0212.3	B0212.3	WBGene00015037	44	11	33	-13.4111	-4.10843	1.99182e-05	0.000664605		0	1		1	0		0	0		0	1
B0212.4	B0212.4	coding	122.158	110.993	138.904	1.25146	0.323618	0.599615	1		-7580	B0212.4a	B0212.4a	B0212.4a	WBGene00015038	43	24	19	-1.04732	-0.477417	0.316533	0.805363		0	0		0	0		0	0		0	0
B0212.5	osm-9	coding	115.022	110.033	122.504	1.11333	0.154883	0.531023	1		-3532	B0212.5	osm-9	B0212.5	WBGene00003889	38	14	24	-4.73192	-1.65223	0.0492438	0.268889		0	0		0	0		0	0		0	0
B0212.6	B0212.6	coding	15.2837	17.6148	11.787	0.669155	-0.579587	0.398901	0.935947		4339	B0212.6	B0212.6	B0212.6	WBGene00044111	13	10	3	2.49824	1.25905	0.104007	0.462289		0	0		0	0		0	0		0	0
B0213.10	cyp-34A5	coding	62.6144	80.8674	35.2349	0.435712	-1.19855	0.0115341	0.109895		497	B0213.10	cyp-34A5	B0213.10	WBGene00015040	40	34	6	16.1918	4.82935	6.84909e-07	2.65778e-05		1	0		0	0		0	0		0	0
B0213.11	cyp-34A6	coding	107.896	145.135	52.037	0.358542	-1.47979	0.000451947	0.00781425		740	B0213.11	cyp-34A6	B0213.11	WBGene00015041	33	25	8	12.4863	4.09065	2.15079e-05	0.000560543		1	0		1	0		1	0		0	0
B0213.12	cyp-34A7	coding	8.90839	10.0199	7.24112	0.722673	-0.468584	0.882904	1		681	B0213.12	cyp-34A7	B0213.12	WBGene00015042	41	31	10	14.3866	4.21668	1.23964e-05	0.000351068		1	0		0	0		0	0		0	0
B0213.14	cyp-34A8	coding	377.055	442.932	278.239	0.628176	-0.67076	0.0594988	0.355434		171	B0213.14	cyp-34A8	B0213.14	WBGene00015043	35	30	5	21.2471	6.84957	3.70354e-12	4.17698e-10		1	0		0	0		0	0		0	0
B0213.15	cyp-34A9	coding	204.972	316.876	37.1148	0.117127	-3.09385	2.79624e-13	2.05674e-11		36	B0213.15a	cyp-34A9	B0213.15a	WBGene00015044	44	41	3	32.1094	9.26614	0	0		1	0		1	0		1	0		0	0
B0213.16	cyp-34A10	coding	31.6124	47.7132	7.4611	0.156374	-2.67693	3.39144e-05	0.000787073		911	B0213.16	cyp-34A10	B0213.16	WBGene00015045	35	28	7	11.7548	3.7225	9.86281e-05	0.00208797		1	0		1	0		1	0		0	0
B0213.17	nlp-34	coding	158.84	118.484	219.375	1.85152	0.888708	0.0246216	0.196364		9361	B0213.17	nlp-34	B0213.17	WBGene00015046	9	5	4	0.179616	0.0406784	0.483776	0.9967		0	0		0	0		0	0		0	0
B0213.2	nlp-27	coding	193.087	220.14	152.507	0.69277	-0.529551	0.127634	0.565784		5793	B0213.2	nlp-27	B0213.2	WBGene00003765	45	26	19	3.55748	0.863599	0.193904	0.645543		0	0		0	0		0	0		0	0
B0213.3	nlp-28	coding	135.659	189.608	54.7353	0.288676	-1.79248	0.0373622	0.261767		1209	B0213.3	nlp-28	B0213.3	WBGene00003766	45	30	15	11.5192	3.17674	0.000744697	0.0118794		1	0		0	0		0	0		0	0
B0213.4	nlp-29	coding	193.546	244.853	116.586	0.476144	-1.07053	0.0185897	0.158824		-5310	B0213.4	nlp-29	B0213.4	WBGene00003767	37	16	21	-2.86648	-1.07255	0.141737	0.514791		0	0		0	0		0	0		0	0
B0213.5	nlp-30	coding	36.2993	31.8882	42.916	1.34583	0.428494	0.626579	1		2984	B0213.5	nlp-30	B0213.5	WBGene00003768	45	26	19	6.66671	1.76693	0.03862	0.249606		0	0		0	0		0	0		0	0
B0213.6	nlp-31	coding	182.861	119.936	277.248	2.31163	1.20891	0.112796	0.529857		-3936	B0213.6	nlp-31	B0213.6	WBGene00003769	45	19	26	-4.58716	-1.50268	0.0664612	0.325653		0	0		0	0		0	0		0	0
B0218.1	faah-1	coding	2994.1	2369.21	3931.44	1.65939	0.730654	0.0139399	0.126783		-4355	B0218.1a.1	B0218.1a.1	B0218.1a	WBGene00015047	46	16	30	-4.13633	-1.36044	0.0868453	0.384592		0	0		0	0		0	0		0	0
B0218.2	faah-2	coding	480.824	513.351	432.034	0.841595	-0.248802	0.640936	1		-3756	B0218.2.1	B0218.2.1	B0218.2	WBGene00015048	46	18	28	-4.87911	-1.57388	0.0577572	0.296567		0	0		0	0		0	0		0	0
B0218.3	pmk-1	coding	761.275	666.99	902.703	1.3534	0.436588	0.0747803	0.409858		-5335	B0218.3	pmk-1	B0218.3	WBGene00004055	46	20	26	-3.10879	-1.06517	0.143399	0.518388		0	0		0	0		0	0		0	0
B0218.5	B0218.5	coding	24.0334	28.3733	17.5236	0.617609	-0.695234	0.277113	0.816026		5224	B0218.5	B0218.5	B0218.5	WBGene00015049	37	22	15	3.62533	1.00746	0.156858	0.579089		0	0		0	0		0	0		0	0
B0218.6	clec-51	coding	556.793	274.092	980.843	3.57852	1.83936	5.00993e-09	2.19669e-07		-181	B0218.6	clec-51	B0218.6	WBGene00015050	46	6	40	-20.5963	-6.09033	5.63399e-10	6.00316e-08		0	1		0	1		0	1		0	0
B0218.7	B0218.7	coding	0.802416	0	2.00604	Inf	Inf	0.222733	0.740912		7933	B0218.7	B0218.7	B0218.7	WBGene00015051	46	24	22	1.83708	0.356057	0.360899	0.877385		0	0		0	0		0	0		0	0
B0218.8	clec-52	coding	225.416	213.045	243.972	1.14517	0.195556	0.402063	0.937525		239	B0218.8	clec-52	B0218.8	WBGene00015052	42	35	7	21.2229	6.21813	2.51554e-10	2.0299e-08		1	0		0	0		0	0		0	0
B0222.1	B0222.1	coding	359.266	335.768	394.514	1.17496	0.232613	0.597193	1		3352	B0222.1	B0222.1	B0222.1	WBGene00015053	37	23	14	5.49541	1.60664	0.0540668	0.311078		0	0		0	0		0	0		0	0
B0222.10	B0222.10	coding	0.968108	1.27917	0.50151	0.392058	-1.35086	1	1		-8703	B0222.10	B0222.10	B0222.10	WBGene00015058	43	22	21	-0.22574	-0.233234	0.40779	0.90367		0	0		0	0		0	0		0	0
B0222.11	B0222.11	coding	120.65	100.899	150.278	1.48939	0.574719	0.0695928	0.392967		5640	B0222.11	B0222.11	B0222.11	WBGene00044582	13	8	5	1.83214	0.898994	0.184328	0.63031		0	0		0	0		0	0		0	0
B0222.2	B0222.2	coding	0.967436	0.337595	1.9122	5.66418	2.50187	0.454357	0.980364		4471	B0222.2	B0222.2	B0222.2	WBGene00015054	22	14	8	3.22422	1.22088	0.111066	0.479091		0	0		0	0		0	0		0	0
B0222.3	B0222.3	coding	325.913	319.328	335.79	1.05155	0.0725206	0.563923	1		6010	B0222.3	B0222.3	B0222.3	WBGene00015055	42	23	19	3.21823	0.803617	0.210809	0.676483		0	0		0	0		0	0		0	0
B0222.4	tag-38	coding	36.0585	12.7618	71.0036	5.56374	2.47605	8.96824e-06	0.000239943		-3283	B0222.4	tag-38	B0222.4	WBGene00006418	46	19	27	-5.49055	-1.74958	0.0400952	0.235539		0	0		0	1		0	0		0	0
B0222.5	B0222.5	coding	214.62	200.126	236.362	1.18107	0.240089	0.469286	0.986345		2431	B0222.5	B0222.5	B0222.5	WBGene00015056	43	29	14	7.42125	2.03954	0.0206982	0.164206		0	0		0	0		0	0		0	0
B0222.6	col-144	coding	30603.5	46630.1	6563.57	0.140758	-2.82871	0.000161234	0.00315769		7851	B0222.6	col-144	B0222.6	WBGene00000717	40	24	16	1.72994	0.372849	0.35463	0.87115		0	0		1	0		0	0		0	0
B0222.7	col-145	coding	8034.06	13363.4	40.0946	0.00300034	-8.38066	3.23489e-13	2.35636e-11		5036	B0222.7	col-145	B0222.7	WBGene00000718	43	27	16	4.12119	1.05872	0.144863	0.554772		0	0		1	0		0	0		0	0
B0222.8	col-10	coding	36109	51433.6	13122.2	0.255129	-1.9707	0.00184333	0.0255521		7949	B0222.8	col-10	B0222.8	WBGene00000599	43	24	19	1.75043	0.354107	0.36163	0.877392		0	0		1	0		0	0		0	0
B0222.9	B0222.9	coding	715.026	831.758	539.929	0.649142	-0.623394	0.0438504	0.292943		-2163	B0222.9	B0222.9	B0222.9	WBGene00015057	45	17	28	-7.42833	-2.32813	0.00995268	0.0887413		0	0		0	0		0	0		0	0
B0228.1	B0228.1	coding	250.087	293.301	185.266	0.631658	-0.662784	0.0383403	0.267086		999	B0228.1	B0228.1	B0228.1	WBGene00015059	39	29	10	11.9242	3.56309	0.000183256	0.00353781		1	0		0	0		0	0		0	0
B0228.4	cpna-2	coding	9414.62	9389.45	9452.37	1.0067	0.00963578	0.924463	1		2062	B0228.4a	tag-308	B0228.4a	WBGene00015061	46	30	16	8.53634	2.28113	0.0112703	0.105412		0	0		0	0		0	0		0	0
B0228.5	trx-1	coding	49.7626	69.1026	20.7526	0.300316	-1.73545	0.0202843	0.16931		860	B0228.5a	trx-1	B0228.5a	WBGene00015062	31	27	4	11.2898	3.81083	6.92503e-05	0.00155298		1	0		0	0		0	0		0	0
B0228.6	B0228.6	coding	144.117	149.789	135.608	0.905322	-0.143497	0.920641	1		-4442	B0228.6	B0228.6	B0228.6	WBGene00015063	40	18	22	-3.80442	-1.33259	0.0913327	0.396543		0	0		0	0		0	0		0	0
B0228.7	B0228.7	coding	1742.06	1478.76	2137.02	1.44515	0.531216	0.102801	0.500788		6095	B0228.7.1	B0228.7.1	B0228.7	WBGene00015064	36	20	16	2.88601	0.78543	0.216101	0.683794		0	0		0	0		0	0		0	0
B0228.8	B0228.8	coding	1.22218	0.490383	2.31986	4.73072	2.24206	0.575781	1		9371	B0228.8	B0228.8	B0228.8	WBGene00015065	35	18	17	0.5718	0.0384776	0.484653	0.997442		0	0		0	0		0	0		0	0
B0228.9	B0228.9	coding	11.4765	9.74438	14.0746	1.44438	0.53045	0.44904	0.975917		1667	B0228.9	B0228.9	B0228.9	WBGene00015066	26	19	7	7.20705	2.62549	0.00432625	0.0500516		0	0		0	0		0	0		0	0
B0238.1	B0238.1	coding	550.34	717.442	299.687	0.417716	-1.2594	7.44432e-05	0.00159186		129	B0238.1	B0238.1	B0238.1	WBGene00015067	43	37	6	25.4596	7.40074	6.77236e-14	1.01249e-11		1	0		1	0		1	0		0	0
B0238.10	B0238.10	coding	2732.17	2425.98	3191.46	1.31554	0.39565	0.176752	0.662515		-6327	B0238.10	B0238.10	B0238.10	WBGene00015074	45	22	23	-2.11696	-0.785004	0.216226	0.6591		0	0		0	0		0	0		0	0
B0238.11	B0238.11	coding	918.169	1016.14	771.214	0.758965	-0.397896	0.166237	0.642163		-4159	B0238.11	B0238.11	B0238.11	WBGene00015075	45	16	29	-4.3352	-1.42947	0.0764341	0.354438		0	0		0	0		0	0		0	0
B0238.12	B0238.12	coding	456.037	503.282	385.17	0.765316	-0.385872	0.251113	0.781994		141	B0238.12	B0238.12	B0238.12	WBGene00015076	27	23	4	19.4019	7.14553	4.48253e-13	6.1312e-11		1	0		0	0		0	0		0	0
B0238.13	B0238.13	coding	170.744	281.083	5.23508	0.0186247	-5.74664	2.20914e-21	3.23926e-19		562	B0238.13	B0238.13	B0238.13	WBGene00015077	33	28	5	14.0556	4.62305	1.89068e-06	6.4882e-05		1	0		1	0		1	0		0	0
B0238.3	srt-68	coding	1.76108	2.93513	0	0	-Inf	0.324734	0.864699		8916	B0238.3	srt-68	B0238.3	WBGene00015068	28	14	14	0.741021	0.138863	0.444779	0.962092		0	0		0	0		0	0		0	0
B0238.5	srt-67	coding	3.03019	0.682359	6.55193	9.60188	3.26332	0.113224	0.530767		5157	B0238.5	srt-67	B0238.5	WBGene00015069	18	13	5	2.46972	1.02702	0.152204	0.56921		0	0		0	0		0	0		0	0
B0238.6	srt-70	coding	9.59969	10.9629	7.55495	0.68914	-0.537131	0.613113	1		7526	B0238.6	srt-70	B0238.6	WBGene00015070	18	11	7	1.21762	0.451845	0.32569	0.834608		0	0		0	0		0	0		0	0
B0238.7	B0238.7	coding	3.22777	2.49568	4.32591	1.73336	0.793568	0.769777	1		3275	B0238.7	B0238.7	B0238.7	WBGene00015071	26	20	6	4.63769	1.64342	0.0501476	0.295312		0	0		0	0		0	0		0	0
B0238.8	srt-69	coding	13.1401	11.911	14.9838	1.25798	0.331106	0.494767	1		8438	B0238.8	srt-69	B0238.8	WBGene00015072	27	16	11	1.00412	0.244969	0.40324	0.921651		0	0		0	0		0	0		0	0
B0238.9	B0238.9	coding	42.0967	47.424	34.1057	0.719167	-0.475602	0.415907	0.949797		8715	B0238.9	B0238.9	B0238.9	WBGene00015073	43	22	21	1.18994	0.187524	0.425625	0.941894		0	0		0	0		0	0		0	0
B0240.1	rhr-2	coding	231.407	179.476	309.304	1.72337	0.785236	0.0103969	0.101721		6216	B0240.1	rhr-2	B0240.1	WBGene00004359	37	22	15	2.83704	0.754886	0.225159	0.698586		0	0		0	0		0	0		0	0
B0240.3	daf-11	coding	190.953	217.212	151.565	0.697774	-0.519168	0.345106	0.882569		-9527	B0240.3	daf-11	B0240.3	WBGene00000907	26	15	11	0.2039	-0.0512557	0.479561	0.9708		0	0		0	0		0	0		0	0
B0240.4	npp-22	coding	673.539	546.623	863.912	1.58045	0.660337	0.0318399	0.233966		-9354	B0240.4.1	npp-22	B0240.4	WBGene00007118	46	23	23	0.289648	-0.0886069	0.464697	0.958109		0	0		0	0		0	0		0	0
B0244.10	B0244.10	coding	127.991	83.5592	194.64	2.32936	1.21993	0.000930687	0.0142868		-542	B0244.10	B0244.10	B0244.10	WBGene00015085	21	5	16	-9.59818	-4.19816	1.34546e-05	0.000478754		0	1		0	1		0	1		0	0
B0244.2	ida-1	coding	9152.02	8696.96	9834.6	1.13081	0.177356	0.632248	1		1255	B0244.2	ida-1	B0244.2	WBGene00002048	44	33	11	11.0983	3.09278	0.00099144	0.0152358		1	0		0	0		0	0		0	0
B0244.4	B0244.4	coding	21.8137	16.2723	30.1259	1.85137	0.888589	0.206253	0.715772		-8753	B0244.4	B0244.4	B0244.4	WBGene00015079	41	20	21	-0.19482	-0.22153	0.41234	0.908533		0	0		0	0		0	0		0	0
B0244.5	B0244.5	coding	125.97	78.0154	197.901	2.53669	1.34295	0.000377772	0.00664885		8179	B0244.5	B0244.5	B0244.5	WBGene00015080	40	22	18	1.50444	0.303361	0.380807	0.89794		0	0		0	1		0	0		0	0
B0244.6	B0244.6	coding	71.3824	57.0881	92.8238	1.62598	0.701305	0.321396	0.862032		7934	B0244.6	B0244.6	B0244.6	WBGene00015081	23	13	10	1.17485	0.355932	0.360946	0.877389		0	0		0	0		0	0		0	0
B0244.7	B0244.7	coding	15.6514	2.32398	35.6426	15.3369	3.93893	4.88973e-07	1.65045e-05		-8522	B0244.7	B0244.7	B0244.7	WBGene00015082	33	18	15	-0.368684	-0.270629	0.393338	0.890158		0	0		0	1		0	0		0	0
B0244.8	egg-1	coding	37.3483	43	28.8706	0.67141	-0.574733	0.332412	0.872532		-3680	B0244.8	egg-1	B0244.8	WBGene00015083	46	17	29	-4.95791	-1.59653	0.0551857	0.289215		0	0		0	0		0	0		0	0
B0244.9	B0244.9	coding	0.558693	0.596815	0.50151	0.840311	-0.251005	1	1		-7825	B0244.9	B0244.9	B0244.9	WBGene00015084	43	20	23	-0.851232	-0.419137	0.337558	0.831967		0	0		0	0		0	0		0	0
B0250.1	rpl-2	coding	46064	64150.4	18934.3	0.295155	-1.76045	0.000169889	0.00331858		3952	B0250.1.1	rpl-2	B0250.1	WBGene00004413	37	21	16	4.81514	1.38868	0.0824654	0.402436		0	0		1	0		0	0		0	0
B0250.2	B0250.2	coding	202.66	213.399	186.551	0.874186	-0.193988	0.581452	1		-9030	B0250.2	B0250.2	B0250.2	WBGene00007119	24	12	12	-0.09642	-0.16248	0.435464	0.93005		0	0		0	0		0	0		0	0
B0250.4	B0250.4	coding	330.52	338.288	318.868	0.942591	-0.0852955	0.780304	1		-5838	B0250.4	B0250.4	B0250.4	WBGene00007121	46	24	22	-2.6214	-0.925115	0.177453	0.586221		0	0		0	0		0	0		0	0
B0250.5	B0250.5	coding	933.088	950.548	906.898	0.95408	-0.067818	0.743345	1		-1944	B0250.5	B0250.5	B0250.5	WBGene00007122	45	16	29	-7.87497	-2.45789	0.00698782	0.0693247		0	0		0	0		0	0		0	0
B0250.8	B0250.8	coding	4.42378	6.76685	0.909177	0.134357	-2.89585	0.105405	0.509339		9184	B0250.8	B0250.8	B0250.8	WBGene00007125	39	20	19	0.763954	0.0801905	0.468043	0.98287		0	0		0	0		0	0		0	0
B0250.9	dhcr-7	coding	610.258	627.149	584.922	0.932668	-0.100564	0.658552	1		3720	B0250.9	B0250.9	B0250.9	WBGene00007126	42	24	18	5.44293	1.47265	0.0704229	0.365101		0	0		0	0		0	0		0	0
B0252.1	B0252.1	coding	96.6389	82.4868	117.867	1.42892	0.514925	0.183147	0.674595		-5910	B0252.1	B0252.1	B0252.1	WBGene00015087	43	20	23	-2.50232	-0.909859	0.181448	0.592117		0	0		0	0		0	0		0	0
B0252.2	asm-1	coding	184.343	124.942	273.444	2.18856	1.12998	0.000566682	0.00944288		-1712	B0252.2	asm-1	B0252.2	WBGene00000211	40	15	25	-7.99424	-2.62371	0.00434892	0.0489914		0	1		0	1		0	1		0	0
B0252.3	B0252.3	coding	614.29	714.329	464.23	0.649882	-0.62175	0.153461	0.61778		1654	B0252.3a.1	B0252.3a.1	B0252.3a	WBGene00015088	45	32	13	9.65287	2.6345	0.00421303	0.0491249		1	0		0	0		0	0		0	0
B0252.4	cyn-10	coding	145.33	164.686	116.298	0.706182	-0.501888	0.236742	0.76163		-2118	B0252.4a	cyn-10	B0252.4a	WBGene00000886	36	10	26	-6.76316	-2.34886	0.00941556	0.0857358		0	0		0	0		0	0		0	0
B0252.5	B0252.5	coding	9.84326	11.9124	6.73961	0.565766	-0.821722	0.561283	1		-4392	B0252.5	B0252.5	B0252.5	WBGene00015089	35	15	20	-3.64173	-1.34959	0.0885733	0.38894		0	0		0	0		0	0		0	0
B0261.1	B0261.1	coding	856.95	841.14	880.666	1.04699	0.0662499	0.676537	1		-1652	B0261.1	B0261.1	B0261.1	WBGene00015091	46	14	32	-8.69776	-2.6712	0.00377908	0.0441183		0	1		0	0		0	0		0	0
[truncated: 17,834 more rows]

## Sheet: GOrilla_output_Up.csv
GO Term	Description	P-value	FDR q-value	Enrichment	N	B	n	b
[truncated: 27 more rows]

## Sheet: GOrilla_output_Down.csv
GO Term	Description	P-value	FDR q-value	Enrichment	N	B	n	b
[truncated: 15 more rows]
